# Supplementary material for: Large-scale analysis of MYB genes in Cucurbitaceae identifies a novel gene regulating plant height
Source: Hortic Res. 2025 Aug 15;12(11):uhaf210. doi: 10.1093/hr/uhaf210 (PMC12578468; doi:10.1093/hr/uhaf210)
Supplement: Web_Material_uhaf210 [file web_material_uhaf210.zip]

Archive with 5 entries (5 files):
- Figure S1.pdf
- Figure S2.pdf
- Figure S3.pdf
- Figure S4.pdf
- Supplementary table.xlsx
