# Supplementary material for: Large-scale analysis of MYB genes in Cucurbitaceae identifies a novel gene regulating plant height
Source: Hortic Res. 2025 Aug 15;12(11):uhaf210. doi: 10.1093/hr/uhaf210 (PMC12578468; doi:10.1093/hr/uhaf210)
Supplement: Web_Material_uhaf210 [file web_material_uhaf210.zip › Supplementary table.xlsx]

## Sheet: Contents
Supplementary table
Supplementary table 1	The names of 91 accessions in the Cucurbitaceae family, along with their corresponding genomic versions, data sources, and the number of genomic genes.
Supplementary table 2	List of identified MYB genes in 91 Cucurbitaceae accessions.
Supplementary table 3	MYB OGGs (orthologous gene groups) in core, softcore, shell and line-specific/cloud groups of Cucurbitaceae.
Supplementary table 4	Co-expressed genes with MYBs identified by PCCs (Pearson correlation coefficients) using RNA-seq data of cucumber ('+' indicates the positive correlation, '-' indicates the negative correlation).
Supplementary table 5	Co-expressed genes with MYBs identified by PCCs (Pearson correlation coefficients) using RNA-seq data of melon ('+' indicates the positive correlation, '-' indicates the negative correlation).
Supplementary table 6	The number of exons in MYB genes across different Cucurbitaceae species.
Supplementary table 7	Expression levels (TPM) of MYB genes in different tissues in the S2 branch of cucumber.
Supplementary table 8	Fluorescence quantitative PCR primers (5 '-3').

## Sheet: Supplementary table 1
Supplementary table 1. The names of 91 accessions in the Cucurbitaceae family, along with their corresponding genomic versions, data sources, and the number of genomic genes. References are listed at the bottom of the table, the order of the literature corresponds to the order of the accessions.
Scientific name	Accessions name	Genome assembly version	Database name	Genes number	Reference
Cucumis sativus	ChineseLong（9930）	v3.0	CuGenDB	24317	（Li et al.2019）
	B10	v3.0	CuGenDB	16104	(Osipowski et al.2020)
	PI 183967	v1.0	CuGenDB	23667	(Qi et al.2013)
	Cu2	v1.0	Cucumber-DB	25382	(Li et al.2022)
	Gy14	v1.0	Cucumber-DB	25042
	Cuc37	v1.0	Cucumber-DB	24490
	9110Gt	v1.0	Cucumber-DB	24992
	Cuc80	v1.0	Cucumber-DB	24578
	Cuc64	v1.0	Cucumber-DB	24583
	W4	v1.0	Cucumber-DB	25703
	W8	v1.0	Cucumber-DB	25531
	Hx14	v1.0	Cucumber-DB	24914
	Hx117	v1.0	Cucumber-DB	26033
Cucumis hystrix Chakr	C.hystrix	v1.0	CuGenDB	23864	(Qin et al.2021)
Citrullus lanatus	97103	v2.5	CuGenDB	21917	none
	cordophanus	v2.0	CuGenDB	21676	(Renner et al.2021)
	G42	v4.0	WaGMDB	24205	(Zhang et al.2024)
	SanBaiGua	v1.0	WaGMDB	25493
	Calhoun Gray	v1.0	WaGMDB	24642
	Charleston Gray	v1.0	WaGMDB	23825
	HeiShanRen	v1.0	WaGMDB	25562
	PI 254622	v1.0	WaGMDB	24976
	AllSugar	v1.0	WaGMDB	25498
	ShiHong No. 2	v1.0	WaGMDB	24666
	Sugarlee	v1.0	WaGMDB	24935
	PI 381740	v1.0	WaGMDB	24228
	DBHZGua	v1.0	WaGMDB	23973
	PKR6	v1.0	WaGMDB	23758
	PI 288522	v1.0	WaGMDB	24092
	PI 595203	v1.0	WaGMDB	25232
	PI 532732	v1.0	WaGMDB	25530
	PI 482276	v1.0	WaGMDB	24011
	PI 296341-FR	v1.0	WaGMDB	24897
	RCAT 055816	v1.0	WaGMDB	23369
	PI 271769	v1.0	WaGMDB	25887
	PI 537300	v1.0	WaGMDB	24081
	PI 652554	v1.0	WaGMDB	24208
	PI 525081	v1.0	WaGMDB	24247
	PI 632755	v1.0	WaGMDB	24418
	PI 670011	v1.0	WaGMDB	26969
	PI 673135	v1.0	WaGMDB	24101
	PI 596694	v1.0	WaGMDB	25277
Citrullus mucosospermus	USVL531	v1.0	CuGenDB	22377	none
Citrullus amarus	USVL246-FR2	v1.0	CuGenDB	22028	none
Citrullus colocynthis	PI 537277	v1.0	CuGenDB	22723	none
Cucumis melo	DHL92	v4.0	CuGenDB	28299	(Castanera et al.2020)
	cantalupo	v1.1	NCBI	33936	(Pichot et al.2022)
	Harukei-3	v1.41	CuGenDB	37254	(Yano et al.2020)
	PI161375	v1.0	NCBI	38819	(Oren et al.2022)
	PI414723	v1.0	NCBI	39522
	PI164323	v1.0	NCBI	39324
	Ananas Yoqne'am	v1.0	NCBI	39154
	Arka Jeet	v1.0	NCBI	39179
	Bellegarde	v1.0	NCBI	38862
	Dudaim 3	v1.0	NCBI	38848
	Early Silver Line	v1.0	NCBI	38422
	Noy Amid	v1.0	NCBI	39603
	Tokyo Giant	v1.0	NCBI	39024
	Noy Yizre'el	v1.0	NCBI	38828
	NUN6131	v1.0	NCBI	39218
	Qishu Meshulash	v1.0	NCBI	39625
	Indian Best	v1.0	NCBI	38691
	Tendral Verde Tardio	v1.0	NCBI	38699
	Sakata Sweet	v1.0	NCBI	39349
	Doya	v1.0	NCBI	38996
	Bately's Hermaphrodite	v1.0	NCBI	39465
	Krimka	v1.0	NCBI	38924
	Vedrantais	v1.0	NCBI	39139
	Branco De Ribatejo	v1.0	NCBI	39334
	Ohgon	v1.0	NCBI	39046
	Piel De Sapo Redon	v1.0	NCBI	39092
	DUL	v1.0	NCBI	38219
	Kuizilikjiz	v1.0	NGDC	29926	（Wei et al.2023）
	HS	v1.0	NCBI	28897	(Yang et al.,2020)
Cucurbita maxima	Rimu	v1.1	CuGenDB	32076	(Sun et al.2017)
Cucurbita moschata	Rifu	v1.0	CuGenDB	32205
Cucurbita pepo	MU‐CU‐16	v4.1	CuGenDB	27868	(Montero-Pau et al.2018)
Cucurbita argyrosperma	SMH-JMG-627	v2.0	CuGenDB	27998	(Barrera-Redondo et al.2021)
	sororia	v1.0	CuGenDB	30592
Momordica charantia	OHB3-1	v2.0	CuGenDB	41016	（Matsumura et al.2020）
	TR	v1.0	CuGenDB	28827	(Cui et al.2020)
	Dali-11	v1.0	CuGenDB	26427
Lagenaria siceraria	Hangzhou Gourd	v1.0	CuGenDB	23510	(Xu et al.2021)
	USVL1VR-Ls	v1.0	CuGenDB	22472	(Wu et al. 2017)
Luffa cylindrica	L.cylindrica	v1.0	CuGenDB	31661	（Zhang et al.2020)
	P93075	v1.0	CuGenDB	27147	(Wu et al.2020)
Luffa acutangula	AG-4	v1.0	CuGenDB	42211	(Pootakham et al.2021)
Sechium edule	Chayote	v1.0	CuGenDB	28237	（Fu et al.2021)
Benincasa hispida	B227	v1.0	CuGenDB	27467	(Xie et al. 2019)
Trichosanthes anguina	Snake gourd	v1.0	CuGenDB	22874	（Ma et al.2020)
Siraitia grosvenorii	Monk fruit (Qingpiguo)	v1.0	CuGenDB	30565	（Xia et al.2018)
References
Li Q, Li H, Huang W, et al. A chromosome-scale genome assembly of cucumber (Cucumis sativus L.)[J]. Gigascience. 2019; 8:giz072
Osipowski P, Pawełkowicz M, Wojcieszek M, et al. A high-quality cucumber genome assembly enhances computational comparative genomics[J]. Molecular Genetics and Genomics. 2020; 295: 177-193
Qi J, Liu X, Shen D, et al. A genomic variation map provides insights into the genetic basis of cucumber domestication and diversity[J]. Nature genetics. 2013; 45: 1510-1515
Li H, Wang S, Chai S, et al. Graph-based pan-genome reveals structural and sequence variations related to agronomic traits and domestication in cucumber[J]. Nature communications. 2022; 13: 682
Qin X, Zhang Z, Lou Q, et al. Chromosome-scale genome assembly of Cucumis hystrix—a wild species interspecifically cross-compatible with cultivated cucumber[J]. Horticulture Research. 2021; 8
Renner S S, Wu S, Pérez-Escobar O A, et al. A chromosome-level genome of a Kordofan melon illuminates the origin of domesticated watermelons[J]. Proceedings of the National Academy of Sciences. 2021; 118: e2101486118
Zhang Y, Zhao M, Tan J, et al. Telomere-to-telomere Citrullus super-pangenome provides direction for watermelon breeding[J]. Nature Genetics. 2024; 56: 1750-1761
Castanera R, Ruggieri V, Pujol M, et al. An improved melon reference genome with single-molecule sequencing uncovers a recent burst of transposable elements with potential impact on genes[J]. Frontiers in Plant Science. 2020; 10: 1815
Pichot C, Djari A, Tran J, et al. Cantaloupe melon genome reveals 3D chromatin features and structural relationship with the ancestral cucurbitaceae karyotype[J]. Iscience. 2022; 25
Yano R, Ariizumi T, Nonaka S, et al. Comparative genomics of muskmelon reveals a potential role for retrotransposons in the modification of gene expression[J]. Communications Biology. 2020; 3: 432
Oren E, Dafna A, Tzuri G, et al. Pan‐genome and multi‐parental framework for high‐resolution trait dissection in melon (Cucumis melo)[J]. The Plant Journal. 2022. 112: 1525-1542
Wei M, Huang Y, Mo C, et al. Telomere-to-telomere genome assembly of melon (Cucumis melo L. var. inodorus) provides a high-quality reference for meta-QTL analysis of important traits[J]. Horticulture research. 2023; 10: uhad189
Yang J, Deng G, Lian J, et al. The chromosome-scale genome of melon dissects genetic architecture of important agronomic traits[J]. Iscience; 2020; 23:8
Sun H, Wu S, Zhang G, et al. Karyotype stability and unbiased fractionation in the paleo-allotetraploid Cucurbita genomes[J]. Molecular plant; 2017; 10: 1293-1306
Montero‐Pau J, Blanca J, Bombarely A, et al. De novo assembly of the zucchini genome reveals a whole‐genome duplication associated with the origin of the Cucurbita genus[J]. Plant biotechnology journal. 2018; 16: 1161-1171
Barrera-Redondo J, Sanchez-de La Vega G, Aguirre-Liguori J A, et al. The domestication of Cucurbita argyrosperma as revealed by the genome of its wild relative[J]. Horticulture research. 2021; 8
Matsumura H, Hsiao M C, Lin Y P, et al. Long-read bitter gourd (Momordica charantia) genome and the genomic architecture of nonclassic domestication[J]. Proceedings of the National Academy of Sciences. 2020; 117: 14543-14551
Cui J, Yang Y, Luo S, et al. Whole-genome sequencing provides insights into the genetic diversity and domestication of bitter gourd (Momordica spp.)[J]. Horticulture research. 2020; 7
Xu P, Wang Y, Sun F, et al. Long‐read genome assembly and genetic architecture of fruit shape in the bottle gourd[J]. The Plant Journal. 2021; 107: 956-968
Wu S, Shamimuzzaman M D, Sun H, et al. The bottle gourd genome provides insights into Cucurbitaceae evolution and facilitates mapping of a Papaya ring‐spot virus resistance locus[J]. The Plant Journal. 2017; 92: 963-975
Zhang T, Ren X, Zhang Z, et al. Long‐read sequencing and de novo assembly of the Luffa cylindrica (L.) Roem. genome[J]. Molecular Ecology Resources. 2020; 20: 511-519
Wu H, Zhao G, Gong H, et al. A high-quality sponge gourd (Luffa cylindrica) genome[J]. Horticulture Research. 2020; 7
Pootakham W, Sonthirod C, Naktang C, et al. De novo assemblies of Luffa acutangula and Luffa cylindrica genomes reveal an expansion associated with substantial accumulation of transposable elements[J]. Molecular Ecology Resources. 2021; 21: 212-225
Fu A, Wang Q, Mu J, et al. Combined genomic, transcriptomic, and metabolomic analyses provide insights into chayote (Sechium edule) evolution and fruit development[J]. Horticulture Research. 2021; 8
Xie D, Xu Y, Wang J, et al. The wax gourd genomes offer insights into the genetic diversity and ancestral cucurbit karyotype[J]. Nature Communications. 2019; 10: 5158
Ma L, Wang Q, Mu J, et al. The genome and transcriptome analysis of snake gourd provide insights into its evolution and fruit development and ripening[J]. Horticulture research. 2020; 7
Xia M, Han X, He H, et al. Improved de novo genome assembly and analysis of the Chinese cucurbit Siraitia grosvenorii, also known as monk fruit or luo-han-guo[J]. Gigascience. 2018; 7: giy067

## Sheet: Supplementary table 2
Supplementary table 2. List of identified MYB genes in 91 Cucurbitaceae accessions.
Cucumis sativus-Chinese long (9930)
Gene ID	Chromsome	Start	End	Strand
CsaV3_1G045350	chr1	31122926	31124232	-
CsaV3_1G038220	chr1	24002740	24005097	-
CsaV3_1G040280	chr1	25546505	25549462	+
CsaV3_1G040050	chr1	25359911	25360968	-
CsaV3_1G001180	chr1	670253	672053	-
CsaV3_1G006660	chr1	4287009	4288668	+
CsaV3_1G004830	chr1	3144705	3146035	+
CsaV3_1G005480	chr1	3568762	3570548	+
CsaV3_1G001990	chr1	1301190	1302532	-
CsaV3_1G001460	chr1	884566	886903	-
CsaV3_1G003670	chr1	2295714	2298516	+
CsaV3_1G013560	chr1	8845815	8847537	-
CsaV3_1G011720	chr1	7263083	7264427	-
CsaV3_1G002300	chr1	1476868	1478042	+
CsaV3_1G003920	chr1	2431966	2433180	+
CsaV3_1G008780	chr1	5484067	5485795	+
CsaV3_1G031040	chr1	18161262	18164449	+
CsaV3_1G033700	chr1	20799891	20801884	-
CsaV3_1G031510	chr1	18615302	18616914	+
CsaV3_1G033690	chr1	20771691	20773797	-
CsaV3_1G034500	chr1	21646512	21650913	+
CsaV3_1G031310	chr1	18496896	18498999	-
CsaV3_1G028690	chr1	15634051	15639203	+
CsaV3_1G031520	chr1	18623463	18625212	+
CsaV3_1G036090	chr1	22093516	22095875	-
CsaV3_2G016030	chr2	13284754	13286406	-
CsaV3_2G013920	chr2	11501360	11503503	-
CsaV3_2G014190	chr2	11824530	11827874	-
CsaV3_2G010620	chr2	7783744	7785877	-
CsaV3_2G018340	chr2	15232746	15234270	+
CsaV3_2G014710	chr2	12292648	12294898	+
CsaV3_2G012330	chr2	9909483	9911911	-
CsaV3_2G012780	chr2	10293412	10295640	-
CsaV3_2G010610	chr2	7763306	7765939	+
CsaV3_2G010190	chr2	7001746	7005688	+
CsaV3_2G019820	chr2	15824227	15825868	+
CsaV3_2G025610	chr2	17600161	17602308	-
CsaV3_2G025830	chr2	17730086	17732362	+
CsaV3_2G025170	chr2	17338517	17341760	+
CsaV3_2G026410	chr2	18065214	18066086	-
CsaV3_2G025790	chr2	17696602	17698973	-
CsaV3_2G002550	chr2	1103982	1108400	+
CsaV3_2G003090	chr2	1441112	1441846	+
CsaV3_2G003430	chr2	1638210	1643778	-
CsaV3_2G007390	chr2	3740470	3742301	+
CsaV3_2G008030	chr2	4317341	4319641	+
CsaV3_2G028700	chr2	18834373	18837134	-
CsaV3_2G034410	chr2	22791680	22795684	-
CsaV3_2G028790	chr2	18880855	18882611	-
CsaV3_2G035520	chr2	23808615	23812341	+
CsaV3_2G028170	chr2	18590348	18591495	+
CsaV3_2G028290	chr2	18650102	18653082	+
CsaV3_2G036560	chr2	24648850	24651020	+
CsaV3_2G031060	chr2	20417052	20424639	-
CsaV3_3G045220	chr3	36937419	36939104	-
CsaV3_3G043660	chr3	35486576	35488525	-
CsaV3_3G042520	chr3	34518050	34523215	-
CsaV3_3G032430	chr3	27980949	27983438	-
CsaV3_3G050030	chr3	40800353	40801956	-
CsaV3_3G043350	chr3	35194252	35197732	+
CsaV3_3G032170	chr3	27802566	27806002	-
CsaV3_3G048960	chr3	39962183	39963483	+
CsaV3_3G039670	chr3	32592952	32594870	+
CsaV3_3G030370	chr3	26150638	26156205	-
CsaV3_3G039470	chr3	32464112	32469596	+
CsaV3_3G047460	chr3	38737132	38745010	+
CsaV3_3G036140	chr3	30131385	30132616	+
CsaV3_3G039910	chr3	32785961	32786821	-
CsaV3_3G045170	chr3	36908217	36909530	+
CsaV3_3G039330	chr3	32321584	32323990	-
CsaV3_3G041140	chr3	33622767	33624619	+
CsaV3_3G041510	chr3	33889986	33892132	-
CsaV3_3G036040	chr3	30074236	30076721	-
CsaV3_3G043510	chr3	35356454	35358211	+
CsaV3_3G041870	chr3	34105679	34107001	+
CsaV3_3G034120	chr3	29081393	29083987	-
CsaV3_3G034890	chr3	29424305	29429199	-
CsaV3_3G017040	chr3	12791355	12793372	+
CsaV3_3G008670	chr3	7271628	7276817	+
CsaV3_3G010950	chr3	8674955	8679477	-
CsaV3_3G015040	chr3	11146686	11149681	-
CsaV3_3G012100	chr3	9342320	9343930	-
CsaV3_3G003980	chr3	3354246	3359130	+
CsaV3_3G011570	chr3	9052564	9053881	-
CsaV3_3G006700	chr3	5891530	5903654	+
CsaV3_3G020410	chr3	16505366	16508789	+
CsaV3_3G021000	chr3	17469331	17471743	+
CsaV3_3G002030	chr3	1598682	1604249	+
CsaV3_3G015330	chr3	11403153	11405065	-
CsaV3_3G002560	chr3	2053692	2057962	+
CsaV3_3G014970	chr3	11108956	11113621	+
CsaV3_3G009020	chr3	7479131	7483316	-
CsaV3_3G022290	chr3	19581175	19584056	-
CsaV3_3G005010	chr3	4175719	4178012	+
CsaV3_3G018200	chr3	13950408	13952019	-
CsaV3_3G009340	chr3	7658710	7668527	-
CsaV3_3G027360	chr3	23677685	23679981	+
CsaV3_3G026520	chr3	22640198	22641508	+
CsaV3_3G028240	chr3	24717663	24721017	-
CsaV3_4G034750	chr4	24578109	24578900	+
CsaV3_4G036720	chr4	25830357	25836342	-
CsaV3_4G029340	chr4	18833199	18834104	-
CsaV3_4G034040	chr4	24108072	24109859	-
CsaV3_4G030620	chr4	20591351	20595328	-
CsaV3_4G035370	chr4	24929655	24931130	-
CsaV3_4G032020	chr4	22570288	22575916	+
CsaV3_4G029040	chr4	18572972	18575206	-
CsaV3_4G004130	chr4	2535713	2537009	-
CsaV3_4G001130	chr4	635858	644996	-
CsaV3_4G026050	chr4	15386257	15389201	-
CsaV3_4G026450	chr4	15722344	15724843	-
CsaV3_4G024230	chr4	14173563	14175973	+
CsaV3_4G025860	chr4	15225706	15229273	-
CsaV3_5G005480	chr5	3543072	3544449	-
CsaV3_5G000690	chr5	355126	357556	+
CsaV3_5G001810	chr5	1058129	1059205	+
CsaV3_5G002490	chr5	1514532	1516861	+
CsaV3_5G003860	chr5	2485338	2488318	-
CsaV3_5G010280	chr5	6167221	6169985	-
CsaV3_5G027280	chr5	22257109	22260353	-
CsaV3_5G032830	chr5	26452641	26455099	-
CsaV3_5G027300	chr5	22269567	22270928	+
CsaV3_5G032490	chr5	26268005	26273655	-
CsaV3_5G038180	chr5	30312229	30314965	+
CsaV3_5G038000	chr5	30152192	30153535	+
CsaV3_5G029080	chr5	24170466	24176354	-
CsaV3_5G028750	chr5	23876841	23880919	+
CsaV3_5G024200	chr5	18927434	18929471	+
CsaV3_5G034020	chr5	27140404	27142435	+
CsaV3_5G038670	chr5	30626950	30628303	+
CsaV3_5G040410	chr5	31761503	31762599	-
CsaV3_5G012310	chr5	7494956	7499107	-
CsaV3_5G008900	chr5	5497411	5500350	+
CsaV3_5G020780	chr5	15909728	15914897	-
CsaV3_6G048930	chr6	28651161	28653408	-
CsaV3_6G044120	chr6	26052943	26054677	-
CsaV3_6G044410	chr6	26261069	26262667	-
CsaV3_6G048030	chr6	28244352	28249640	-
CsaV3_6G045400	chr6	26892224	26893708	-
CsaV3_6G050940	chr6	29652115	29654792	-
CsaV3_6G049630	chr6	28967697	28969799	-
CsaV3_6G043050	chr6	25313747	25315969	+
CsaV3_6G048010	chr6	28239422	28243124	-
CsaV3_6G043570	chr6	25686832	25687737	+
CsaV3_6G053110	chr6	30992283	30993599	+
CsaV3_6G003660	chr6	3026887	3028862	+
CsaV3_6G004320	chr6	3715253	3718096	-
CsaV3_6G005850	chr6	5010734	5011838	-
CsaV3_6G003320	chr6	2554114	2557358	+
CsaV3_6G008660	chr6	6950484	6953137	+
CsaV3_6G006510	chr6	5413160	5417497	-
CsaV3_6G004540	chr6	3881306	3885304	+
CsaV3_6G031070	chr6	17326308	17328174	+
CsaV3_6G013430	chr6	9545350	9549020	-
CsaV3_6G015330	chr6	11169853	11175625	+
CsaV3_6G013570	chr6	9676821	9681165	-
CsaV3_6G016650	chr6	12460237	12461130	-
CsaV3_6G014240	chr6	10359232	10360364	-
CsaV3_6G016400	chr6	12273500	12276129	-
CsaV3_6G012340	chr6	8510860	8512383	-
CsaV3_6G022600	chr6	15531730	15535426	-
CsaV3_6G022180	chr6	15156207	15158470	-
CsaV3_6G022540	chr6	15480017	15487835	+
CsaV3_7G023660	chr7	12696375	12697151	-
CsaV3_7G023070	chr7	11974425	11977379	+
CsaV3_7G031070	chr7	19687736	19690155	-
CsaV3_7G027340	chr7	16889934	16891427	+
CsaV3_7G030230	chr7	19139598	19141536	+
CsaV3_7G031760	chr7	20118421	20129715	-
CsaV3_7G008830	chr7	5506453	5508833	-
CsaV3_7G000010	chr7	79336	80699	+
CsaV3_7G000920	chr7	868899	870600	-
CsaV3_7G003540	chr7	2632595	2635006	+
CsaV3_7G004040	chr7	2957758	2960404	+
CsaV3_7G004030	chr7	2944868	2946368	+
CsaV3_7G000050	chr7	120080	121362	+
CsaV3_7G000070	chr7	160847	167611	+
CsaV3_7G000030	chr7	89452	90531	+
CsaV3_UNG046320	scaffold72	8092	9584	-
Cucumis sativus-B10
Gene ID	Chromsome	Start	End	Strand
Cucsat.G870.T13	ctg1	3245847	3252916	+
Cucsat.G973.T6	ctg1	5784206	5800231	+
Cucsat.G337.T6	ctg1	7383737	7387657	-
Cucsat.G350.T8	ctg1	7569069	7572669	-
Cucsat.G411.T4	ctg1	8580717	8585187	-
Cucsat.G437.T1	ctg1	8967650	8968438	-
Cucsat.G462.T1	ctg1	9255475	9256980	-
Cucsat.G1296.T1	ctg1	11011632	11016277	+
Cucsat.G571.T1	ctg1	11049397	11052434	-
Cucsat.G583.T1	ctg1	11308490	11310141	-
Cucsat.G1467.T13	ctg10	116363	130689	-
Cucsat.G1939.T3	ctg1002	4460394	4464164	-
Cucsat.G1939.T1	ctg1002	4460394	4464187	-
Cucsat.G1940.T13	ctg1002	4465611	4470698	-
Cucsat.G2042.T6	ctg1002	5885117	5888018	-
Cucsat.G2224.T2	ctg1002	1517857	1520245	+
Cucsat.G1788.T1	ctg1002	2264848	2266550	-
Cucsat.G1797.T1	ctg1002	2477827	2479603	-
Cucsat.G1967.T1	ctg1002	4872712	4875266	-
Cucsat.G1996.T1	ctg1002	5196076	5197874	-
Cucsat.G2676.T4	ctg1006	256187	258873	-
Cucsat.G3252.T1	ctg1041	3703222	3704662	+
Cucsat.G3361.T1	ctg1041	5954212	5956046	+
Cucsat.G3993.T1	ctg105	1623050	1625001	-
Cucsat.G4051.T1	ctg105	3164500	3167285	-
Cucsat.G5020.T10	ctg1227	2046140	2052901	-
Cucsat.G4933.T1	ctg1227	500382	502625	-
Cucsat.G5298.T2	ctg1251	498399	509195	+
Cucsat.G5388.T2	ctg1268	107220	122389	+
Cucsat.G5413.T2	ctg1268	165728	173418	-
Cucsat.G5405.T1	ctg1268	505497	507578	+
Cucsat.G5587.T1	ctg1296	399558	406984	+
Cucsat.G5619.T1	ctg1299	112124	114993	+
Cucsat.G5769.T1	ctg1402	2554486	2557174	+
Cucsat.G5777.T1	ctg1402	3036418	3038309	+
Cucsat.G6174.T2	ctg1425	754479	760215	+
Cucsat.G6009.T1	ctg1425	598392	600705	-
Cucsat.G6097.T1	ctg1425	2309055	2310258	-
Cucsat.G6401.T5	ctg1445	49102	54272	-
Cucsat.G6442.T1	ctg1449	790268	791785	-
Cucsat.G6656.T1	ctg1502	486401	487161	+
Cucsat.G6751.T4	ctg1502	1485003	1488548	-
Cucsat.G6933.T6	ctg1522	524709	528422	+
Cucsat.G6858.T28	ctg1522	882798	885207	-
Cucsat.G6962.T1	ctg1522	926392	928879	+
Cucsat.G7526.T1	ctg1528	4089057	4090693	+
Cucsat.G7614.T1	ctg1528	5458651	5460428	+
Cucsat.G7786.T3	ctg1556	1083480	1086913	+
Cucsat.G7802.T1	ctg1556	1350516	1352716	+
Cucsat.G8100.T5	ctg1557	282107	285722	+
Cucsat.G8189.T9	ctg1557	2469306	2475508	+
Cucsat.G8543.T3	ctg1557	3922712	3925444	-
Cucsat.G8553.T1	ctg1557	4083947	4085295	-
Cucsat.G8636.T3	ctg1558	797519	802743	-
Cucsat.G8696.T1	ctg1558	12985	14983	+
Cucsat.G8609.T1	ctg1558	33000	35488	-
Cucsat.G8773.T1	ctg1575	146540	148990	+
Cucsat.G9021.T1	ctg1635	1061247	1066437	+
Cucsat.G9915.T36	ctg1673	1609586	1615423	+
Cucsat.G10038.T13	ctg1673	3719276	3724360	+
Cucsat.G9691.T7	ctg1673	5637927	5644928	-
Cucsat.G9440.T6	ctg1673	741601	743187	-
Cucsat.G9902.T1	ctg1673	1428287	1431125	+
Cucsat.G10381.T1	ctg1675	1303668	1305555	-
Cucsat.G10794.T1	ctg1681	27505	29744	-
Cucsat.G10795.T1	ctg1681	41132	42594	-
Cucsat.G10816.T1	ctg1681	353626	356265	-
Cucsat.G10754.T1	ctg1681	2110634	2112285	+
Cucsat.G10961.T1	ctg1681	2822888	2825177	-
Cucsat.G11029.T1	ctg1740	168204	170024	+
Cucsat.G11416.T2	ctg1798	859708	864460	-
Cucsat.G11487.T11	ctg1808	191377	195227	+
Cucsat.G12226.T1	ctg1837	2532350	2537236	-
Cucsat.G12474.T80	ctg1837	2827349	2831572	+
Cucsat.G12136.T2	ctg1837	905675	908716	-
Cucsat.G12207.T1	ctg1837	2186214	2188927	-
Cucsat.G12273.T1	ctg1837	3183173	3185757	-
Cucsat.G13327.T4	ctg1838	4527761	4531005	+
Cucsat.G13513.T4	ctg1838	8060384	8067318	+
Cucsat.G12645.T1	ctg1838	1645943	1648073	-
Cucsat.G13181.T13	ctg1838	1789700	1795157	+
Cucsat.G13188.T2	ctg1838	1923127	1925073	+
Cucsat.G13242.T5	ctg1838	2940024	2941733	+
Cucsat.G12728.T1	ctg1838	3207722	3209512	-
Cucsat.G13264.T1	ctg1838	3427598	3429268	+
Cucsat.G13338.T2	ctg1838	4689631	4691092	+
Cucsat.G12813.T3	ctg1838	4906867	4911447	-
Cucsat.G13734.T3	ctg184	1779019	1782209	-
Cucsat.G13739.T1	ctg184	1947943	1950805	-
Cucsat.G13752.T1	ctg184	2284290	2286640	-
Cucsat.G14572.T1	ctg1869	1450057	1452695	+
Cucsat.G13927.T1	ctg1869	30285	32353	-
Cucsat.G13952.T1	ctg1869	447464	449263	-
Cucsat.G14521.T1	ctg1869	623285	624607	+
Cucsat.G14575.T1	ctg1869	1586201	1587541	+
Cucsat.G14634.T1	ctg1869	2723035	2724942	+
Cucsat.G14684.T1	ctg1869	3445325	3446867	+
Cucsat.G14771.T1	ctg1869	4641790	4643535	+
Cucsat.G14361.T1	ctg1869	6444417	6445795	-
Cucsat.G14433.T1	ctg1869	8016398	8018388	-
Cucsat.G15238.T1	ctg197	1619147	1621912	+
Cucsat.G15157.T1	ctg197	2197595	2199253	-
Cucsat.G15511.T1	ctg2009	19219	21428	+
Cucsat.G15660.T1	ctg2009	5028457	5029002	+
Cucsat.G15697.T5	ctg2009	6064745	6068368	+
Cucsat.G15920.T1	ctg2174	414279	416821	-
Cucsat.G16488.T1	ctg2387	201754	204249	-
Cucsat.G16659.T1	ctg24	2353497	2356115	+
Cucsat.G17053.T1	ctg2572	139595	143239	+
Cucsat.G17136.T4	ctg2699	11326	12887	-
Cucsat.G17942.T1	ctg3345	1624663	1626259	+
Cucsat.G17965.T1	ctg3345	2308522	2311970	+
Cucsat.G17973.T1	ctg3345	2439582	2442904	+
Cucsat.G18016.T2	ctg3345	3482044	3483488	+
Cucsat.G18302.T2	ctg3345	5028523	5030671	-
Cucsat.G18652.T3	ctg3379	3133473	3136563	-
Cucsat.G18405.T1	ctg3379	577992	579945	+
Cucsat.G18406.T1	ctg3379	607154	608671	+
Cucsat.G18637.T2	ctg3379	2689571	2691099	-
Cucsat.G18638.T2	ctg3379	2697157	2699369	-
Cucsat.G18691.T1	ctg3408	109548	113673	-
Cucsat.G18753.T1	ctg3412	810442	815776	+
Cucsat.G19029.T1	ctg35	192397	193656	-
Cucsat.G19382.T4	ctg384	133376	137794	-
Cucsat.G19779.T1	ctg4	983559	987735	+
Cucsat.G19799.T1	ctg4	1325443	1326699	+
Cucsat.G19938.T1	ctg4	3549211	3551072	+
Cucsat.G19963.T1	ctg4	4124941	4127144	+
Cucsat.G20769.T1	ctg6443	10510	11326	-
Cucsat.G20946.T1	ctg907	798697	799909	-
Cucsat.G21322.T1	ctg910	1052659	1053838	+
Cucsat.G21145.T1	ctg910	2481957	2484682	-
Cucsat.G21210.T1	ctg910	3551987	3554082	-
Cucsat.G21619.T3	ctg949	780036	786833	+
Cucumis hystrix Chakr-C.hystrix
Gene ID	Chromsome	Start	End	Strand
Chy1G003820	chrH01	2726688	2728168	+
Chy1G003850	chrH01	2744416	2749089	-
Chy1G003860	chrH01	2763597	2764788	-
Chy1G004330	chrH01	3100201	3102036	-
Chy1G006860	chrH01	4991980	4993281	+
Chy1G007760	chrH01	5997055	5999041	-
Chy1G007780	chrH01	6051457	6051986	-
Chy1G007790	chrH01	6072614	6072853	+
Chy1G007800	chrH01	6108545	6111387	-
Chy1G007810	chrH01	6149329	6149880	+
Chy1G007960	chrH01	6388986	6403995	-
Chy1G008440	chrH01	7393449	7395476	-
Chy1G015080	chrH01	20762414	20763968	+
Chy1G017800	chrH01	23446028	23447437	+
Chy2G022770	chrH02	93691	94563	-
Chy2G024930	chrH02	1514364	1516458	+
Chy2G026130	chrH02	2232794	2234343	+
Chy2G026770	chrH02	2577130	2579097	+
Chy2G027570	chrH02	3000544	3004925	+
Chy2G027580	chrH02	3008442	3010458	+
Chy2G029920	chrH02	4416292	4417513	+
Chy2G030770	chrH02	5083805	5084968	+
Chy2G031520	chrH02	5712691	5713596	-
Chy2G034510	chrH02	8491827	8498814	-
Chy2G042130	chrH02	22908363	22910915	+
Chy2G043660	chrH02	25279827	25310114	+
Chy2G044660	chrH02	26150628	26152385	-
Chy2G044860	chrH02	26286444	26288205	+
Chy2G046230	chrH02	27445914	27447018	-
Chy2G047690	chrH02	28469844	28470928	-
Chy2G047990	chrH02	28648672	28650013	+
Chy2G048500	chrH02	29074772	29077135	+
Chy3G053050	chrH03	3985607	3987813	+
Chy3G053490	chrH03	5097370	5098728	+
Chy3G054150	chrH03	6315454	6317051	-
Chy3G054380	chrH03	6495060	6498915	+
Chy3G055570	chrH03	8240471	8241983	-
Chy3G058590	chrH03	12215072	12217010	+
Chy3G062130	chrH03	15434528	15442623	+
Chy3G064320	chrH03	17109597	17110883	+
Chy3G064430	chrH03	17160277	17170095	+
Chy3G064910	chrH03	17424075	17425843	-
Chy3G065460	chrH03	17802543	17803415	+
Chy3G066030	chrH03	18157904	18159840	-
Chy3G066670	chrH03	18548026	18550841	-
Chy4G067270	chrH04	127508	128856	+
Chy4G068300	chrH04	1016376	1017538	-
Chy4G069780	chrH04	2313009	2319443	-
Chy4G072260	chrH04	4954715	4955204	-
Chy4G072830	chrH04	5954219	5960518	-
Chy4G073920	chrH04	7948086	7949735	+
Chy4G074060	chrH04	8232227	8232988	-
Chy4G075140	chrH04	10249813	10252674	+
Chy4G077940	chrH04	16268655	16270758	+
Chy4G078280	chrH04	17176880	17180224	-
Chy4G078950	chrH04	18078497	18079370	-
Chy4G080010	chrH04	19373378	19373892	-
Chy4G080860	chrH04	20330154	20332777	-
Chy4G081700	chrH04	21153427	21157393	+
Chy4G082210	chrH04	21654255	21655590	-
Chy4G082530	chrH04	21901366	21902690	+
Chy4G082850	chrH04	22256392	22257566	-
Chy4G084000	chrH04	23196235	23197095	+
Chy4G084200	chrH04	23440837	23442523	-
Chy4G084390	chrH04	23582162	23588504	-
Chy4G084520	chrH04	23716522	23717830	+
Chy4G087470	chrH04	25935246	25936341	-
Chy4G087570	chrH04	25996336	25998392	+
Chy4G088660	chrH04	26662190	26665718	+
Chy5G091770	chrH05	1020399	1022015	+
Chy5G093270	chrH05	2755500	2756978	-
Chy5G093670	chrH05	3206452	3207935	-
Chy5G097230	chrH05	8623909	8625624	+
Chy5G097240	chrH05	8650675	8652449	-
Chy5G097710	chrH05	9759317	9777163	-
Chy5G100510	chrH05	14716780	14718074	-
Chy5G103080	chrH05	16978136	16982096	+
Chy5G103410	chrH05	17186205	17187248	-
Chy5G103910	chrH05	17552342	17555610	-
Chy6G107400	chrH06	1380672	1382216	-
Chy6G108930	chrH06	2434197	2437593	-
Chy6G109480	chrH06	2854098	2855100	-
Chy6G110010	chrH06	3159076	3160027	-
Chy6G112630	chrH06	5017383	5020672	+
Chy6G112690	chrH06	5058214	5060948	-
Chy6G112980	chrH06	5331767	5332908	-
Chy6G114380	chrH06	6670707	6673582	+
Chy6G114680	chrH06	6894705	6899156	+
Chy6G115800	chrH06	8471418	8474050	-
Chy6G118760	chrH06	13115568	13117817	-
Chy6G119290	chrH06	14615915	14616979	-
Chy6G120300	chrH06	16436472	16439615	-
Chy6G121590	chrH06	18822670	18842494	-
Chy6G123530	chrH06	22002857	22005140	-
Chy6G124420	chrH06	23063374	23064615	-
Chy7G129360	chrH07	930262	930951	-
Chy7G129940	chrH07	1381658	1382467	+
Chy7G130480	chrH07	1765738	1766767	-
Chy7G131730	chrH07	2803571	2807681	-
Chy7G133750	chrH07	4585329	4592857	-
Chy7G142110	chrH07	18445612	18446907	+
Chy7G144780	chrH07	20466477	20468566	+
Chy8G148080	chrH08	4806825	4808592	-
Chy8G148420	chrH08	5370739	5371644	-
Chy8G149770	chrH08	8874263	8877437	-
Chy8G152230	chrH08	14014034	14015890	+
Chy8G152790	chrH08	14599493	14601429	+
Chy8G156860	chrH08	17964955	17966258	+
Chy9G157310	chrH09	180046	181126	+
Chy9G159000	chrH09	1573168	1574448	-
Chy9G159470	chrH09	1908981	1911291	-
Chy9G159720	chrH09	2100646	2101688	-
Chy9G160600	chrH09	3011351	3012725	-
Chy9G160620	chrH09	3023894	3024809	+
Chy9G160630	chrH09	3026742	3027209	+
Chy9G161950	chrH09	4478602	4507566	-
Chy9G166000	chrH09	11623430	11627047	+
Chy9G166800	chrH09	12330971	12331962	+
Chy9G168410	chrH09	13526058	13528067	+
Chy9G169740	chrH09	14601526	14603727	-
Chy9G170310	chrH09	15075624	15076500	-
Chy9G171370	chrH09	15823250	15823782	-
Chy10G171980	chrH10	43275	55029	-
Chy10G175910	chrH10	9590068	9590910	+
Chy10G178580	chrH10	13102508	13105477	-
Chy10G181770	chrH10	15301183	15304743	-
Chy10G182050	chrH10	15498926	15501087	-
Chy10G183120	chrH10	16213952	16215394	+
Chy11G185960	chrH11	225512	226780	+
Chy11G186220	chrH11	477227	486178	-
Chy11G188400	chrH11	2445315	2446222	+
Chy11G189590	chrH11	3522481	3524746	-
Chy11G190130	chrH11	4223862	4225862	+
Chy11G190440	chrH11	4978296	4979999	-
Chy11G191370	chrH11	6241022	6242149	-
Chy11G193740	chrH11	11376526	11377555	-
Chy11G195230	chrH11	13051328	13057146	+
Chy11G196130	chrH11	14758767	14762088	+
Chy11G196270	chrH11	14949199	14952274	+
Chy11G197900	chrH11	18279051	18279944	-
Chy11G198550	chrH11	18949326	18950306	-
Chy11G199170	chrH11	19645710	19646758	+
Chy11G201260	chrH11	22011151	22015262	+
Chy11G205310	chrH11	25550683	25554483	+
Chy12G207410	chrH12	1546720	1548594	-
Chy12G207420	chrH12	1596180	1597731	-
Chy12G208230	chrH12	2599006	2600016	+
Chy12G208830	chrH12	3106567	3109152	-
Chy12G215810	chrH12	15095738	15096948	+
Chy12G218450	chrH12	17091737	17093076	-
Chy12G220370	chrH12	18369691	18370741	-
Chy12G221410	chrH12	19117049	19118080	-
Chy12G222010	chrH12	19557559	19560503	-
ChyUNG226630	scaffold25	1144442	1147319	+
Cucumis sativus-Cuc37
Gene ID	Chromsome	Start	End	Strand
Csa37_1G001210	chr1	652186	653496	-
Csa37_1G001500	chr1	866181	868517	-
Csa37_1G002060	chr1	1282608	1283950	-
Csa37_1G002380	chr1	1456307	1457166	+
Csa37_1G003700	chr1	2277350	2278450	+
Csa37_1G003940	chr1	2413201	2414297	+
Csa37_1G004900	chr1	3128309	3129117	+
Csa37_1G005560	chr1	3550613	3551896	+
Csa37_1G006760	chr1	4268880	4269949	+
Csa37_1G029420	chr1	14968141	14971735	+
Csa37_1G031780	chr1	17472947	17475474	+
Csa37_1G032290	chr1	17910275	17920183	+
Csa37_1G034730	chr1	20033336	20033736	-
Csa37_1G035560	chr1	20878610	20879620	+
Csa37_1G036080	chr1	21229728	21232086	-
Csa37_1G038260	chr1	23191163	23192465	-
Csa37_1G040130	chr1	24570770	24571827	-
Csa37_1G040350	chr1	24745825	24748199	+
Csa37_2G001450	chr2	990208	993642	+
Csa37_2G002290	chr2	1522291	1526227	-
Csa37_2G008150	chr2	6826340	6830042	+
Csa37_2G008910	chr2	7633244	7634996	+
Csa37_2G008930	chr2	7653854	7655128	-
Csa37_2G010630	chr2	9790850	9792197	-
Csa37_2G011100	chr2	10170941	10172396	-
Csa37_2G012370	chr2	11393387	11395247	-
Csa37_2G013720	chr2	11773101	11775092	-
Csa37_2G014240	chr2	12239540	12241316	+
Csa37_2G017840	chr2	15147668	15148799	+
Csa37_2G019410	chr2	15769704	15770930	+
Csa37_2G096020	chr2	27100793	27103603	+
Csa37_2G096670	chr2	27458280	27459599	-
Csa37_2G096720	chr2	27501857	27503861	+
Csa37_2G097320	chr2	27841878	27842750	-
Csa37_2G098210	chr2	28232947	28234707	+
Csa37_2G098740	chr2	28477724	28480481	-
Csa37_2G098810	chr2	28524421	28525692	-
Csa37_2G101000	chr2	30064282	30071869	-
Csa37_2G105790	chr2	33495591	33496496	+
Csa37_2G106920	chr2	34337512	34339212	+
Csa37_3G001960	chr3	1482696	1486517	+
Csa37_3G002510	chr3	1935504	1937952	+
Csa37_3G005000	chr3	4068051	4068751	+
Csa37_3G006890	chr3	5802789	5814909	+
Csa37_3G009390	chr3	7411921	7413921	-
Csa37_3G009770	chr3	7602960	7604555	-
Csa37_3G011390	chr3	8614706	8618051	-
Csa37_3G012020	chr3	8991745	8992720	-
Csa37_3G012550	chr3	9272493	9273446	-
Csa37_3G015380	chr3	11023830	11026098	+
Csa37_3G015450	chr3	11060027	11062729	-
Csa37_3G015730	chr3	11314010	11315143	-
Csa37_3G017210	chr3	12475423	12482257	+
Csa37_3G018420	chr3	13553858	13559288	+
Csa37_3G018690	chr3	13828015	13828791	-
Csa37_3G021250	chr3	16388005	16389069	+
Csa37_3G025520	chr3	19257675	19259328	-
Csa37_3G039750	chr3	25469724	25470605	+
Csa37_3G040870	chr3	26545034	26548157	+
Csa37_3G042980	chr3	27716860	27720195	-
Csa37_3G046270	chr3	29146046	29150328	-
Csa37_3G048150	chr3	30764728	30766249	-
Csa37_3G048390	chr3	30942481	30944810	-
Csa37_3G049950	chr3	32018828	32020512	-
Csa37_3G050700	chr3	32362553	32366035	-
Csa37_3G051760	chr3	32924832	32925972	-
Csa37_3G051880	chr3	33012690	33014740	-
Csa37_3G051990	chr3	33070614	33071702	+
Csa37_3G055200	chr3	35259548	35260893	-
Csa37_3G055350	chr3	35402411	35406586	+
Csa37_3G055520	chr3	35532485	35534134	+
Csa37_3G055730	chr3	35722898	35723758	-
Csa37_3G056950	chr3	36560573	36561843	+
Csa37_3G057280	chr3	36828447	36829768	-
Csa37_3G058330	chr3	37460360	37464220	-
Csa37_3G059210	chr3	38151316	38153992	+
Csa37_3G059400	chr3	38314647	38314839	+
Csa37_3G059550	chr3	38444720	38446227	-
Csa37_3G061210	chr3	39862157	39862934	+
Csa37_3G061250	chr3	39890850	39892535	-
Csa37_3G063640	chr3	41706074	41711319	+
Csa37_3G065260	chr3	42903779	42904955	+
Csa37_3G066360	chr3	43734443	43735523	-
Csa37_4G001170	chr4	735901	736291	-
Csa37_4G084300	chr4	21209848	21211479	+
Csa37_4G086040	chr4	22253512	22255444	-
Csa37_4G086240	chr4	22423057	22424428	-
Csa37_4G086620	chr4	22756255	22758109	-
Csa37_4G089510	chr4	25615513	25617295	-
Csa37_4G089810	chr4	25888119	25889024	-
Csa37_4G094230	chr4	27680552	27683510	-
Csa37_4G095900	chr4	29701637	29706425	+
Csa37_4G098090	chr4	31247747	31248436	-
Csa37_4G098780	chr4	31704834	31705625	+
Csa37_4G099490	chr4	32069783	32070806	-
Csa37_4G100900	chr4	32999354	33003507	-
Csa37_5G000630	chr5	366883	368786	+
Csa37_5G002410	chr5	1523116	1525260	+
Csa37_5G003810	chr5	2489872	2491907	-
Csa37_5G005500	chr5	3611251	3612238	-
Csa37_5G007990	chr5	5534939	5536038	+
Csa37_5G008340	chr5	6106976	6107830	-
Csa37_5G010540	chr5	7455921	7459414	-
Csa37_5G041440	chr5	20724278	20725836	+
Csa37_5G041540	chr5	20873635	20882586	-
Csa37_5G044780	chr5	24098057	24101300	-
Csa37_5G046230	chr5	25715822	25719900	+
Csa37_5G046580	chr5	26010078	26013197	-
Csa37_5G049840	chr5	28115771	28120115	-
Csa37_5G050160	chr5	28299573	28301748	-
Csa37_5G051410	chr5	28988561	28990003	+
Csa37_5G056280	chr5	31915940	31916956	+
Csa37_5G056470	chr5	32075784	32078095	+
Csa37_5G056940	chr5	32379243	32380490	+
Csa37_6G003360	chr6	2583897	2586074	+
Csa37_6G003680	chr6	3065096	3066472	+
Csa37_6G004330	chr6	3754378	3756055	-
Csa37_6G004540	chr6	3911333	3915331	+
Csa37_6G006540	chr6	5438311	5443681	-
Csa37_6G008790	chr6	6979297	6980960	+
Csa37_6G010360	chr6	8528192	8529156	-
Csa37_6G011500	chr6	9574154	9576301	-
Csa37_6G011630	chr6	9705154	9708475	-
Csa37_6G013480	chr6	11187069	11191766	+
Csa37_6G014810	chr6	12338228	12339288	-
Csa37_6G015090	chr6	12524002	12524895	-
Csa37_6G019170	chr6	14523825	14524805	-
Csa37_6G019530	chr6	14857283	14864325	+
Csa37_6G019590	chr6	14908611	14912306	-
Csa37_6G028100	chr6	16331046	16332561	+
Csa37_6G040020	chr6	24713269	24714174	+
Csa37_6G040550	chr6	25087195	25088628	-
Csa37_6G040880	chr6	25300422	25301578	-
Csa37_6G041910	chr6	25936210	25937435	-
Csa37_6G044420	chr6	27282222	27284094	-
Csa37_6G044430	chr6	27287421	27291830	-
Csa37_6G045310	chr6	27693662	27696451	-
Csa37_6G046060	chr6	28012002	28013544	-
Csa37_6G047360	chr6	28700747	28702894	-
Csa37_6G049560	chr6	30051492	30052361	+
Csa37_7G000010	chr7	12770	16139	+
Csa37_7G000030	chr7	30832	36633	+
Csa37_7G000050	chr7	40848	41701	+
Csa37_7G000070	chr7	71364	72644	+
Csa37_7G000090	chr7	111505	113423	+
Csa37_7G003500	chr7	2585027	2586845	+
Csa37_7G004010	chr7	2911279	2913442	+
Csa37_7G004040	chr7	2930425	2931701	-
Csa37_7G007640	chr7	5346290	5348144	-
Csa37_7G034160	chr7	11751751	11753829	+
Csa37_7G034920	chr7	12479008	12479581	-
Csa37_7G039070	chr7	16667099	16668515	+
Csa37_7G042010	chr7	18913142	18914537	+
Csa37_UNG034310	scaffold431	13032	13681	+
Cucumis sativus-Cuc64
Gene ID	Chromsome	Start	End	Strand
Csa64_1G001210	chr1	652692	654002	-
Csa64_1G001470	chr1	864570	866910	-
Csa64_1G002020	chr1	1286802	1288144	-
Csa64_1G002330	chr1	1459841	1460915	+
Csa64_1G003650	chr1	2284085	2285185	+
Csa64_1G003900	chr1	2419521	2420621	+
Csa64_1G004860	chr1	3130787	3131592	+
Csa64_1G005520	chr1	3562249	3563536	+
Csa64_1G006720	chr1	4298580	4299646	+
Csa64_1G008790	chr1	5516667	5518002	+
Csa64_1G011840	chr1	7290509	7291719	-
Csa64_1G013800	chr1	8849241	8862840	-
Csa64_1G038030	chr1	15220778	15224371	+
Csa64_1G040700	chr1	17789387	17791918	+
Csa64_1G041020	chr1	18144579	18146329	-
Csa64_1G041220	chr1	18263511	18265262	+
Csa64_1G043770	chr1	20430712	20431771	-
Csa64_1G043780	chr1	20459127	20460672	-
Csa64_1G044530	chr1	21276913	21277923	+
Csa64_1G045050	chr1	21622950	21625305	-
Csa64_1G049230	chr1	23754967	23756281	-
Csa64_1G051300	chr1	25132224	25133281	-
Csa64_2G001480	chr2	989880	993357	+
Csa64_2G001990	chr2	1326192	1327239	+
Csa64_2G002300	chr2	1521181	1525128	-
Csa64_2G005210	chr2	3562987	3564307	+
Csa64_2G005930	chr2	4139963	4141826	+
Csa64_2G008210	chr2	6875954	6879607	+
Csa64_2G008810	chr2	7642233	7643983	+
Csa64_2G008840	chr2	7666661	7667911	-
Csa64_2G010640	chr2	9945302	9946650	-
Csa64_2G011100	chr2	10339358	10340813	-
Csa64_2G012350	chr2	11632217	11634076	-
Csa64_2G012680	chr2	11958259	11960250	-
Csa64_2G013190	chr2	12431379	12433154	+
Csa64_2G014590	chr2	13424003	13424915	-
Csa64_2G017980	chr2	15469708	15470839	+
Csa64_2G018570	chr2	15951411	15952637	+
Csa64_2G066550	chr2	23732760	23735567	+
Csa64_2G067200	chr2	24097479	24098794	-
Csa64_2G067250	chr2	24128146	24130152	+
Csa64_2G067820	chr2	24463326	24464198	-
Csa64_2G068510	chr2	24852135	24853890	+
Csa64_2G069050	chr2	25106832	25107822	-
Csa64_2G069130	chr2	25154184	25155454	-
Csa64_2G071380	chr2	26710192	26717801	-
Csa64_2G076240	chr2	30237693	30238448	+
Csa64_2G077250	chr2	31091232	31092926	+
Csa64_3G002540	chr3	1909992	1912442	+
Csa64_3G004090	chr3	3235088	3236305	+
Csa64_3G004990	chr3	4029314	4031604	+
Csa64_3G006830	chr3	5712667	5724705	+
Csa64_3G009240	chr3	7320576	7322576	-
Csa64_3G009590	chr3	7510390	7511982	-
Csa64_3G011230	chr3	8527214	8530552	-
Csa64_3G011860	chr3	8903757	8904732	-
Csa64_3G012380	chr3	9183500	9184453	-
Csa64_3G025730	chr3	11244745	11247031	+
Csa64_3G025800	chr3	11280858	11283567	-
Csa64_3G026080	chr3	11533917	11535050	-
Csa64_3G027540	chr3	12698635	12709629	+
Csa64_3G028770	chr3	13773826	13778546	+
Csa64_3G029030	chr3	14044787	14045446	-
Csa64_3G031670	chr3	16645917	16646981	+
Csa64_3G032330	chr3	17596671	17598922	+
Csa64_3G041100	chr3	19830147	19832225	-
Csa64_3G046510	chr3	23533958	23534839	+
Csa64_3G047360	chr3	24585726	24587209	+
Csa64_3G050400	chr3	25714471	25717806	-
Csa64_3G051750	chr3	27083239	27087523	-
Csa64_3G053630	chr3	28772917	28774391	-
Csa64_3G053870	chr3	28949729	28952088	-
Csa64_3G055540	chr3	30104836	30106487	-
Csa64_3G056310	chr3	30448149	30451642	-
Csa64_3G057430	chr3	31010697	31011837	-
Csa64_3G057570	chr3	31097693	31099734	-
Csa64_3G057690	chr3	31154751	31155838	+
Csa64_3G060880	chr3	33320258	33321617	-
Csa64_3G061020	chr3	33463192	33467343	+
Csa64_3G061200	chr3	33590733	33592387	+
Csa64_3G061410	chr3	33783999	33784859	-
Csa64_3G062630	chr3	34615955	34617226	+
Csa64_3G062970	chr3	34882154	34883475	-
Csa64_3G063300	chr3	35094963	35096285	+
Csa64_3G063960	chr3	35505737	35509605	-
Csa64_3G064840	chr3	36195858	36198538	+
Csa64_3G065050	chr3	36359132	36359891	+
Csa64_3G065200	chr3	36488693	36490201	-
Csa64_3G066780	chr3	37915028	37915821	+
Csa64_3G066820	chr3	37942899	37944584	-
Csa64_3G069220	chr3	39761586	39766783	+
Csa64_3G070890	chr3	40962216	40963392	+
Csa64_3G071940	chr3	41765733	41767045	+
Csa64_4G016430	chr4	8202275	8203571	+
Csa64_4G019380	chr4	10137092	10139223	+
Csa64_4G029090	chr4	14407517	14409449	-
Csa64_4G029280	chr4	14582842	14584207	-
Csa64_4G029650	chr4	14929832	14931697	-
Csa64_4G032310	chr4	17733246	17735005	-
Csa64_4G036280	chr4	18993746	18994651	+
Csa64_4G038620	chr4	19975268	19979407	+
Csa64_4G040040	chr4	20882297	20883316	+
Csa64_4G040730	chr4	21252411	21253202	-
Csa64_4G041530	chr4	21731314	21732009	+
Csa64_4G043750	chr4	23344826	23349589	-
Csa64_4G045340	chr4	25295724	25298671	+
Csa64_5G000770	chr5	549021	550008	+
Csa64_5G002400	chr5	1624464	1626503	+
Csa64_5G003920	chr5	2612681	2614820	-
Csa64_5G004600	chr5	3069285	3070157	-
Csa64_5G005660	chr5	3772109	3772639	-
Csa64_5G015490	chr5	10034425	10037952	+
Csa64_5G017660	chr5	11386142	11386996	+
Csa64_5G018060	chr5	11965795	11966894	-
Csa64_5G020310	chr5	14121051	14122412	-
Csa64_5G020330	chr5	14131586	14134827	+
Csa64_5G026900	chr5	17687002	17688572	-
Csa64_5G030610	chr5	20160559	20165249	+
Csa64_5G033980	chr5	23073928	23078018	+
Csa64_5G034360	chr5	23380901	23384016	-
Csa64_5G037720	chr5	25499771	25504117	-
Csa64_5G038060	chr5	25683406	25685579	-
Csa64_5G039370	chr5	26370357	26371805	+
Csa64_5G043340	chr5	29256945	29257961	+
Csa64_5G043550	chr5	29420180	29422507	+
Csa64_5G044040	chr5	29724743	29725993	+
Csa64_5G045770	chr5	30878056	30879154	-
Csa64_6G003340	chr6	2568232	2570412	+
Csa64_6G003670	chr6	3041160	3042542	+
Csa64_6G004420	chr6	3731304	3733173	-
Csa64_6G004650	chr6	3889985	3893986	+
Csa64_6G006690	chr6	5427528	5431204	-
Csa64_6G008790	chr6	6952616	6954279	+
Csa64_6G010510	chr6	8539901	8540865	-
Csa64_6G011320	chr6	9267031	9269880	+
Csa64_6G011650	chr6	9590613	9593405	-
Csa64_6G011770	chr6	9724214	9727528	-
Csa64_6G012530	chr6	10395746	10396815	-
Csa64_6G013650	chr6	11210569	11215439	+
Csa64_6G014970	chr6	12353182	12354242	-
Csa64_6G015240	chr6	12531094	12531987	-
Csa64_6G021760	chr6	15278873	15279853	-
Csa64_6G022090	chr6	15579348	15586323	+
Csa64_6G022150	chr6	15630661	15634358	-
Csa64_6G027240	chr6	16707684	16709185	+
Csa64_6G037710	chr6	24606892	24608394	+
Csa64_6G038210	chr6	24982799	24983704	+
Csa64_6G038760	chr6	25351895	25353364	-
Csa64_6G040030	chr6	26197930	26199155	-
Csa64_6G042560	chr6	27549945	27551817	-
Csa64_6G042570	chr6	27555138	27559558	-
Csa64_6G043450	chr6	27962462	27964507	-
Csa64_6G044150	chr6	28281357	28282898	-
Csa64_6G045420	chr6	28972192	28974334	-
Csa64_7G000340	chr7	219302	220793	+
Csa64_7G004030	chr7	2592349	2593851	+
Csa64_7G004060	chr7	2610948	2613101	-
Csa64_7G004080	chr7	2624796	2625988	-
Csa64_7G004570	chr7	2936139	2937958	-
Csa64_7G007300	chr7	4766362	4767671	+
Csa64_7G008350	chr7	5899525	5901464	-
Csa64_7G008380	chr7	5967799	5969079	-
Csa64_7G008390	chr7	6004090	6004943	-
Csa64_7G008420	chr7	6011402	6011641	-
Csa64_7G008440	chr7	6024713	6028080	-
Csa64_7G023270	chr7	10946803	10948882	+
Csa64_7G023960	chr7	11670992	11675610	-
Csa64_7G027790	chr7	15911561	15913223	+
Csa64_7G030820	chr7	18159319	18160716	+
Cucumis sativus-Cuc80
Gene ID	Chromsome	Start	End	Strand
Csa80_1G001460	chr1	861471	863807	-
Csa80_1G001990	chr1	1279306	1280648	-
Csa80_1G002310	chr1	1452896	1453969	+
Csa80_1G003670	chr1	2272477	2273577	+
Csa80_1G003920	chr1	2408327	2409429	+
Csa80_1G004830	chr1	3122006	3122811	+
Csa80_1G005490	chr1	3544361	3545644	+
Csa80_1G006680	chr1	4265732	4266800	+
Csa80_1G011820	chr1	7274442	7275652	-
Csa80_1G037580	chr1	15567538	15571132	+
Csa80_1G040080	chr1	18100561	18103088	+
Csa80_1G040410	chr1	18438994	18440748	-
Csa80_1G040610	chr1	18551883	18553665	+
Csa80_1G040620	chr1	18559677	18561427	+
Csa80_1G042980	chr1	20689137	20690202	-
Csa80_1G042990	chr1	20717486	20719028	-
Csa80_1G043810	chr1	21547700	21548710	+
Csa80_1G044340	chr1	21881194	21883554	-
Csa80_1G046530	chr1	23806675	23807978	-
Csa80_1G048370	chr1	25177844	25178901	-
Csa80_1G048570	chr1	25356509	25358872	+
Csa80_2G002490	chr2	1000087	1003531	+
Csa80_2G003010	chr2	1340846	1341898	+
Csa80_2G003320	chr2	1534775	1538716	-
Csa80_2G006890	chr2	4150559	4152427	+
Csa80_2G011160	chr2	6914763	6918472	+
Csa80_2G011750	chr2	7703488	7705239	+
Csa80_2G011770	chr2	7723946	7725221	-
Csa80_2G013570	chr2	9860343	9861691	-
Csa80_2G014030	chr2	10222067	10223522	-
Csa80_2G016290	chr2	11471292	11473153	-
Csa80_2G016560	chr2	11791722	11793713	-
Csa80_2G017060	chr2	12256199	12256402	+
Csa80_2G018300	chr2	13253666	13254575	-
Csa80_2G021700	chr2	15201210	15202341	+
Csa80_2G024190	chr2	15774864	15776090	+
Csa80_2G099440	chr2	25829233	25832043	+
Csa80_2G099900	chr2	26093111	26095030	-
Csa80_2G100090	chr2	26189299	26190618	-
Csa80_2G100140	chr2	26220117	26222130	+
Csa80_2G100730	chr2	26554968	26555840	-
Csa80_2G101340	chr2	26947531	26949291	+
Csa80_2G101870	chr2	27192248	27195003	-
Csa80_2G101940	chr2	27237805	27240226	-
Csa80_2G104130	chr2	28766818	28774404	-
Csa80_2G107460	chr2	31177885	31181070	-
Csa80_2G108750	chr2	32245763	32246668	+
Csa80_2G110840	chr2	33092242	33093944	+
Csa80_3G002460	chr3	1959674	1962122	+
Csa80_3G004030	chr3	3273715	3274932	+
Csa80_3G005090	chr3	4098004	4100297	+
Csa80_3G006980	chr3	5832808	5844933	+
Csa80_3G009420	chr3	7426407	7428407	-
Csa80_3G009770	chr3	7615115	7616707	-
Csa80_3G011390	chr3	8633030	8636373	-
Csa80_3G012020	chr3	9008131	9009124	-
Csa80_3G012550	chr3	9288821	9289774	-
Csa80_3G015340	chr3	11065671	11067957	+
Csa80_3G015410	chr3	11101898	11104601	-
Csa80_3G015670	chr3	11356251	11357384	-
Csa80_3G017140	chr3	12514336	12525335	+
Csa80_3G018680	chr3	13890870	13891529	-
Csa80_3G021390	chr3	16456036	16457100	+
Csa80_3G022000	chr3	17391848	17394064	+
Csa80_3G030490	chr3	19527814	19529913	-
Csa80_3G036460	chr3	22932064	22932945	+
Csa80_3G037310	chr3	23957089	23958571	+
Csa80_3G039330	chr3	25030133	25033468	-
Csa80_3G041540	chr3	26371742	26376027	-
Csa80_3G044300	chr3	28062445	28063911	-
Csa80_3G044550	chr3	28240369	28242859	-
Csa80_3G046220	chr3	29352521	29354197	-
Csa80_3G047020	chr3	29696052	29699545	-
Csa80_3G048200	chr3	30344940	30346990	-
Csa80_3G048310	chr3	30402879	30403967	+
Csa80_3G051490	chr3	32576112	32577466	-
Csa80_3G051620	chr3	32720321	32724504	+
Csa80_3G051780	chr3	32848000	32849654	+
Csa80_3G052000	chr3	33040742	33041602	-
Csa80_3G053130	chr3	33887094	33888365	+
Csa80_3G053490	chr3	34154466	34155787	-
Csa80_3G053860	chr3	34374246	34375568	+
Csa80_3G054510	chr3	34790557	34794481	-
Csa80_3G055340	chr3	35485040	35487717	+
Csa80_3G055530	chr3	35645343	35646102	+
Csa80_3G055650	chr3	35776396	35777903	-
Csa80_3G057370	chr3	37206558	37207353	+
Csa80_3G057410	chr3	37234723	37236408	-
Csa80_3G059780	chr3	39040831	39046063	+
Csa80_3G061370	chr3	40254796	40255972	+
Csa80_3G062430	chr3	41081780	41083078	-
Csa80_4G001090	chr4	635463	637598	-
Csa80_4G004030	chr4	2525729	2527025	-
Csa80_4G078430	chr4	18256281	18257910	+
Csa80_4G080120	chr4	19333198	19335130	-
Csa80_4G080310	chr4	19502099	19503486	-
Csa80_4G080680	chr4	19847886	19849751	-
Csa80_4G087390	chr4	22807646	22809428	-
Csa80_4G087700	chr4	23069700	23070605	-
Csa80_4G089180	chr4	24791581	24794568	-
Csa80_4G090800	chr4	26791577	26796340	+
Csa80_4G092960	chr4	28329983	28330672	-
Csa80_4G093650	chr4	28776090	28776881	+
Csa80_4G094280	chr4	29142591	29143614	-
Csa80_4G100730	chr4	30193947	30198100	-
Csa80_5G000630	chr5	360279	362166	+
Csa80_5G001700	chr5	1065555	1066427	+
Csa80_5G002340	chr5	1535083	1537226	+
Csa80_5G003750	chr5	2502505	2504545	-
Csa80_5G005430	chr5	3590707	3591694	-
Csa80_5G007870	chr5	5502303	5503402	+
Csa80_5G008250	chr5	6068820	6069674	-
Csa80_5G010370	chr5	7413812	7426088	-
Csa80_5G042870	chr5	17424105	17428794	-
Csa80_5G048500	chr5	20072728	20074300	+
Csa80_5G051820	chr5	23389326	23392555	-
Csa80_5G051840	chr5	23401730	23403091	+
Csa80_5G053260	chr5	25016503	25020581	+
Csa80_5G053590	chr5	25310801	25313920	-
Csa80_5G057040	chr5	27445957	27450301	-
Csa80_5G057390	chr5	27630008	27632175	-
Csa80_5G058620	chr5	28318590	28320030	+
Csa80_5G062560	chr5	31200771	31201787	+
Csa80_5G062730	chr5	31371877	31374209	+
Csa80_5G063180	chr5	31675107	31676361	+
Csa80_5G064820	chr5	32822405	32823501	-
Csa80_6G001030	chr6	26613	28276	-
Csa80_6G005400	chr6	2669529	2671703	+
Csa80_6G005720	chr6	3152579	3153955	+
Csa80_6G006440	chr6	3842780	3844457	-
Csa80_6G006660	chr6	3998705	4002703	+
Csa80_6G010780	chr6	5598890	5602592	-
Csa80_6G012880	chr6	7167714	7167917	+
Csa80_6G012890	chr6	7168285	7169377	+
Csa80_6G014570	chr6	8744667	8745665	-
Csa80_6G015630	chr6	9775216	9778005	-
Csa80_6G015750	chr6	9906765	9910096	-
Csa80_6G019460	chr6	10681639	10682714	-
Csa80_6G023650	chr6	11574576	11579287	+
Csa80_6G024840	chr6	12684263	12685323	-
Csa80_6G025110	chr6	12870005	12870898	-
Csa80_6G053180	chr6	17851717	17852729	-
Csa80_6G053550	chr6	18186070	18193096	+
Csa80_6G053610	chr6	18237384	18241080	-
Csa80_6G063740	chr6	19432435	19433950	+
Csa80_6G085150	chr6	26230963	26231868	-
Csa80_6G093360	chr6	27930138	27931636	+
Csa80_6G093850	chr6	28302773	28303678	+
Csa80_6G094370	chr6	28671147	28672418	-
Csa80_6G094690	chr6	28884250	28885213	-
Csa80_6G095690	chr6	29514825	29516049	-
Csa80_6G098220	chr6	30869583	30871455	-
Csa80_6G098230	chr6	30874775	30879184	-
Csa80_6G099060	chr6	31281230	31283252	-
Csa80_6G099720	chr6	31601987	31603528	-
Csa80_6G100960	chr6	32301310	32303457	-
Csa80_6G103160	chr6	33644779	33645648	+
Csa80_7G000010	chr7	9072	12439	+
Csa80_7G000020	chr7	27129	34663	+
Csa80_7G000030	chr7	37137	37990	+
Csa80_7G000050	chr7	72275	73557	+
Csa80_7G000070	chr7	103452	105370	+
Csa80_7G000880	chr7	813196	814505	-
Csa80_7G003540	chr7	2573975	2575795	+
Csa80_7G004030	chr7	2892661	2893857	+
Csa80_7G004050	chr7	2905592	2907757	+
Csa80_7G007760	chr7	5346650	5348504	-
Csa80_7G032710	chr7	11627162	11629241	+
Csa80_7G033440	chr7	12302891	12307552	-
Csa80_7G041490	chr7	18821144	18822540	+
Csa80_7G042340	chr7	19367097	19369271	-
Csa80_7G043060	chr7	19797856	19815157	-
Cucumis sativus-9110Gt
Gene ID	Chromsome	Start	End	Strand
Csa9110gt_1G001260	chr1	655365	655566	-
Csa9110gt_1G001560	chr1	878350	880687	-
Csa9110gt_1G002430	chr1	1470371	1471230	+
Csa9110gt_1G003820	chr1	2292263	2293363	+
Csa9110gt_1G004050	chr1	2428032	2429128	+
Csa9110gt_1G005060	chr1	3140087	3143001	+
Csa9110gt_1G005770	chr1	3560658	3561945	+
Csa9110gt_1G006980	chr1	4279491	4280559	+
Csa9110gt_1G009090	chr1	5478701	5480036	+
Csa9110gt_1G015150	chr1	8819843	8833366	-
Csa9110gt_1G025900	chr1	14457748	14461342	+
Csa9110gt_1G029360	chr1	17050611	17053136	+
Csa9110gt_1G029850	chr1	17501859	17511766	+
Csa9110gt_1G033210	chr1	19671925	19672593	-
Csa9110gt_1G033220	chr1	19700032	19701574	-
Csa9110gt_1G034060	chr1	20545173	20546183	+
Csa9110gt_1G034620	chr1	20891281	20893633	-
Csa9110gt_1G037700	chr1	22867674	22868989	-
Csa9110gt_1G040700	chr1	24287868	24288925	-
Csa9110gt_1G040910	chr1	24467573	24469946	+
Csa9110gt_2G002520	chr2	978464	981898	+
Csa9110gt_2G003370	chr2	1515201	1519137	-
Csa9110gt_2G007000	chr2	4116998	4118868	+
Csa9110gt_2G009360	chr2	6831872	6835573	+
Csa9110gt_2G009940	chr2	7608851	7610601	+
Csa9110gt_2G009960	chr2	7629385	7630659	-
Csa9110gt_2G012720	chr2	9779368	9780715	-
Csa9110gt_2G013230	chr2	10163065	10164520	-
Csa9110gt_2G015520	chr2	11378634	11380493	-
Csa9110gt_2G015810	chr2	11700656	11702647	-
Csa9110gt_2G016320	chr2	12165750	12167515	+
Csa9110gt_2G020950	chr2	15179908	15181039	+
Csa9110gt_2G021470	chr2	15652199	15653362	+
Csa9110gt_2G026900	chr2	17012428	17015235	+
Csa9110gt_2G027550	chr2	17375174	17376493	-
Csa9110gt_2G027600	chr2	17434284	17436289	+
Csa9110gt_2G028220	chr2	17774577	17775449	-
Csa9110gt_2G029870	chr2	18210824	18212583	+
Csa9110gt_2G030410	chr2	18455398	18458158	-
Csa9110gt_2G030490	chr2	18502172	18503471	-
Csa9110gt_2G032740	chr2	20026590	20034172	-
Csa9110gt_2G036230	chr2	22400792	22403979	-
Csa9110gt_2G037490	chr2	23433003	23433908	+
Csa9110gt_2G038600	chr2	24278070	24279769	+
Csa9110gt_3G001920	chr3	1475934	1479755	+
Csa9110gt_3G002480	chr3	1932882	1935330	+
Csa9110gt_3G005020	chr3	3256370	3257587	+
Csa9110gt_3G006020	chr3	4073525	4073910	+
Csa9110gt_3G008890	chr3	5823931	5836057	+
Csa9110gt_3G011340	chr3	7418770	7420770	-
Csa9110gt_3G011690	chr3	7598998	7600590	-
Csa9110gt_3G013310	chr3	8628724	8632038	-
Csa9110gt_3G013940	chr3	9005909	9006884	-
Csa9110gt_3G014460	chr3	9286594	9287547	-
Csa9110gt_3G017280	chr3	11045792	11048078	+
Csa9110gt_3G017620	chr3	11345901	11347034	-
Csa9110gt_3G019120	chr3	12500916	12507753	+
Csa9110gt_3G021550	chr3	13850131	13850907	-
Csa9110gt_3G025300	chr3	16543685	16544749	+
Csa9110gt_3G031520	chr3	21950246	21951127	+
Csa9110gt_3G032360	chr3	22999059	23000541	+
Csa9110gt_3G034420	chr3	24083107	24086442	-
Csa9110gt_3G036740	chr3	25425575	25429860	-
Csa9110gt_3G041580	chr3	28387907	28389583	-
Csa9110gt_3G042370	chr3	28729319	28732460	-
Csa9110gt_3G043470	chr3	29290830	29291970	-
Csa9110gt_3G043610	chr3	29377933	29379984	-
Csa9110gt_3G043710	chr3	29435849	29436936	+
Csa9110gt_3G046910	chr3	31604277	31605620	-
Csa9110gt_3G047070	chr3	31746866	31751038	+
Csa9110gt_3G047240	chr3	31874196	31875671	+
Csa9110gt_3G047480	chr3	32066851	32067711	-
Csa9110gt_3G048720	chr3	32902216	32903485	+
Csa9110gt_3G049470	chr3	33384538	33385860	+
Csa9110gt_3G050180	chr3	33798048	33801906	-
Csa9110gt_3G051020	chr3	34479155	34481831	+
Csa9110gt_3G051210	chr3	34641160	34641919	+
Csa9110gt_3G051360	chr3	34771062	34772571	-
Csa9110gt_3G053050	chr3	36187943	36188716	+
Csa9110gt_3G053090	chr3	36216928	36218613	-
Csa9110gt_3G055560	chr3	38028457	38032992	+
Csa9110gt_3G057200	chr3	39247684	39248860	+
Csa9110gt_3G058290	chr3	40073009	40074089	-
Csa9110gt_4G001080	chr4	699192	699582	-
Csa9110gt_4G005050	chr4	2634298	2635594	-
Csa9110gt_4G025610	chr4	13272835	13274464	+
Csa9110gt_4G027350	chr4	14331217	14333149	-
Csa9110gt_4G027550	chr4	14490633	14492016	-
Csa9110gt_4G027930	chr4	14829681	14831396	-
Csa9110gt_4G030980	chr4	17937553	17938458	-
Csa9110gt_4G033190	chr4	19557084	19560069	-
Csa9110gt_4G035720	chr4	21514498	21519284	+
Csa9110gt_4G039600	chr4	23527851	23528642	+
Csa9110gt_4G040190	chr4	23879642	23880665	-
Csa9110gt_4G041600	chr4	24793332	24797472	-
Csa9110gt_5G001760	chr5	505244	507146	+
Csa9110gt_5G002840	chr5	1203055	1203927	+
Csa9110gt_5G003500	chr5	1658805	1660945	+
Csa9110gt_5G004940	chr5	2622204	2624242	-
Csa9110gt_5G006630	chr5	3692730	3693717	-
Csa9110gt_5G009050	chr5	5594608	5595707	+
Csa9110gt_5G009430	chr5	6170246	6171100	-
Csa9110gt_5G012630	chr5	7552810	7565081	-
Csa9110gt_5G027320	chr5	15130416	15135104	-
Csa9110gt_5G030950	chr5	17745697	17747258	+
Csa9110gt_5G031060	chr5	17895711	17904667	-
Csa9110gt_5G035380	chr5	21113574	21116814	-
Csa9110gt_5G035400	chr5	21125979	21127340	+
Csa9110gt_5G036960	chr5	22749175	22753253	+
Csa9110gt_5G037370	chr5	23038386	23041505	-
Csa9110gt_5G040660	chr5	25146084	25150428	-
Csa9110gt_5G041010	chr5	25329819	25331991	-
Csa9110gt_5G042270	chr5	26023097	26024536	+
Csa9110gt_5G046200	chr5	28925115	28926131	+
Csa9110gt_5G046390	chr5	29084960	29087271	+
Csa9110gt_5G046860	chr5	29388331	29389578	+
Csa9110gt_5G048540	chr5	30531599	30532695	-
Csa9110gt_6G003350	chr6	2593915	2596088	+
Csa9110gt_6G003670	chr6	3066044	3067420	+
Csa9110gt_6G004310	chr6	3756266	3757943	-
Csa9110gt_6G004520	chr6	3913222	3917220	+
Csa9110gt_6G006590	chr6	5436510	5440849	-
Csa9110gt_6G009800	chr6	6980759	6980962	+
Csa9110gt_6G009810	chr6	6981330	6982422	+
Csa9110gt_6G011470	chr6	8520720	8521762	-
Csa9110gt_6G012630	chr6	9564951	9567735	-
Csa9110gt_6G012760	chr6	9696458	9699781	-
Csa9110gt_6G015640	chr6	11227287	11232128	+
Csa9110gt_6G016780	chr6	12350182	12351242	-
Csa9110gt_6G023610	chr6	15075710	15076690	-
Csa9110gt_6G023970	chr6	15405608	15412649	+
Csa9110gt_6G024030	chr6	15456933	15460629	-
Csa9110gt_6G028060	chr6	16410266	16411767	+
Csa9110gt_6G038620	chr6	24330429	24331927	+
Csa9110gt_6G039150	chr6	24702875	24703780	+
Csa9110gt_6G039700	chr6	25075103	25076536	-
Csa9110gt_6G042070	chr6	25942765	25943990	-
Csa9110gt_6G044620	chr6	27291364	27293236	-
Csa9110gt_6G044630	chr6	27296560	27300968	-
Csa9110gt_6G045500	chr6	27702955	27704977	-
Csa9110gt_6G046240	chr6	28019446	28020987	-
Csa9110gt_6G047530	chr6	28703883	28706029	-
Csa9110gt_6G051770	chr6	30086228	30087097	+
Csa9110gt_7G001170	chr7	260171	260416	+
Csa9110gt_7G001200	chr7	278190	278429	+
Csa9110gt_7G001230	chr7	288218	289071	+
Csa9110gt_7G001240	chr7	318738	320020	+
Csa9110gt_7G001260	chr7	358887	360802	+
Csa9110gt_7G002120	chr7	1068169	1069478	-
Csa9110gt_7G004750	chr7	2799980	2801800	+
Csa9110gt_7G005260	chr7	3126881	3129044	+
Csa9110gt_7G005290	chr7	3146022	3147298	-
Csa9110gt_7G009850	chr7	5597419	5599273	-
Csa9110gt_7G020580	chr7	10228724	10230803	+
Csa9110gt_7G021340	chr7	10945116	10949560	-
Csa9110gt_7G025370	chr7	15165871	15167287	+
Csa9110gt_7G028510	chr7	17431350	17432745	+
Csa9110gt_UNG118140	tig00000270	12006	12695	+
Cucumis sativus-Cu2
Gene ID	Chromsome	Start	End	Strand
Csacu2_1G001460	chr1	867811	870147	-
Csacu2_1G002010	chr1	1288650	1289992	-
Csacu2_1G002330	chr1	1464329	1465402	+
Csacu2_1G003820	chr1	2347033	2348133	+
Csacu2_1G004050	chr1	2482942	2484044	+
Csacu2_1G004970	chr1	3195999	3196807	+
Csacu2_1G005650	chr1	3618411	3619698	+
Csacu2_1G006870	chr1	4364289	4365357	+
Csacu2_1G008970	chr1	5560308	5561643	+
Csacu2_1G012160	chr1	7334189	7335399	-
Csacu2_1G014010	chr1	8902344	8902956	-
Csacu2_1G024550	chr1	14220719	14224313	+
Csacu2_1G027100	chr1	16762932	16765459	+
Csacu2_1G027440	chr1	17094445	17096193	-
Csacu2_1G027620	chr1	17202397	17204179	+
Csacu2_1G027630	chr1	17210191	17211939	+
Csacu2_1G030160	chr1	19337570	19338238	-
Csacu2_1G030170	chr1	19365673	19367215	-
Csacu2_1G030990	chr1	20219215	20220225	+
Csacu2_1G031510	chr1	20562167	20564519	-
Csacu2_1G034660	chr1	22485647	22486962	-
Csacu2_1G036520	chr1	23856970	23858027	-
Csacu2_1G036710	chr1	24043323	24045697	+
Csacu2_2G001460	chr2	983148	986583	+
Csacu2_2G001980	chr2	1318400	1319452	+
Csacu2_2G002300	chr2	1511946	1515882	-
Csacu2_2G005290	chr2	3544889	3546205	+
Csacu2_2G006010	chr2	4126781	4128653	+
Csacu2_2G008310	chr2	6817001	6820710	+
Csacu2_2G010970	chr2	7679126	7680876	+
Csacu2_2G010980	chr2	7699628	7700902	-
Csacu2_2G012780	chr2	9818981	9820229	-
Csacu2_2G013290	chr2	10186064	10187519	-
Csacu2_2G014580	chr2	11422130	11423989	-
Csacu2_2G014860	chr2	11731831	11733822	-
Csacu2_2G015350	chr2	12192694	12194462	+
Csacu2_2G016600	chr2	13189353	13190266	-
Csacu2_2G020050	chr2	15243269	15244400	+
Csacu2_2G022380	chr2	15659969	15661096	+
Csacu2_2G026500	chr2	16659917	16662724	+
Csacu2_2G026970	chr2	16922169	16924088	-
Csacu2_2G027160	chr2	17018355	17019674	-
Csacu2_2G027210	chr2	17061710	17063717	+
Csacu2_2G027780	chr2	17401980	17402852	-
Csacu2_2G028380	chr2	17791693	17793453	+
Csacu2_2G028900	chr2	18036346	18039102	-
Csacu2_2G028980	chr2	18083087	18084357	-
Csacu2_2G031210	chr2	19604282	19611869	-
Csacu2_2G035590	chr2	21992860	21996048	-
Csacu2_2G036800	chr2	23008449	23009354	+
Csacu2_2G037920	chr2	23834391	23836093	+
Csacu2_3G002510	chr3	1948162	1950610	+
Csacu2_3G004020	chr3	3266520	3267737	+
Csacu2_3G005010	chr3	4080743	4083036	+
Csacu2_3G006900	chr3	5758373	5770500	+
Csacu2_3G011440	chr3	7389678	7391678	-
Csacu2_3G011810	chr3	7569686	7571278	-
Csacu2_3G013440	chr3	8584353	8587694	-
Csacu2_3G014060	chr3	8961852	8962845	-
Csacu2_3G014580	chr3	9242602	9243555	-
Csacu2_3G017450	chr3	11017371	11019657	+
Csacu2_3G017520	chr3	11053606	11056311	-
Csacu2_3G017800	chr3	11309272	11310405	-
Csacu2_3G019310	chr3	12490355	12501355	+
Csacu2_3G021510	chr3	13593016	13597725	+
Csacu2_3G021770	chr3	13868051	13868818	-
Csacu2_3G024480	chr3	16434225	16435289	+
Csacu2_3G025150	chr3	17336429	17338645	+
Csacu2_3G027770	chr3	19257247	19259307	-
Csacu2_3G031160	chr3	22261767	22262648	+
Csacu2_3G032010	chr3	23291816	23293298	+
Csacu2_3G034130	chr3	24361207	24364561	-
Csacu2_3G036410	chr3	25740936	25745217	-
Csacu2_3G038210	chr3	27500717	27501241	-
Csacu2_3G038460	chr3	27677679	27680147	-
Csacu2_3G040110	chr3	28770732	28772410	-
Csacu2_3G040890	chr3	29118987	29122499	-
Csacu2_3G043080	chr3	29767279	29769329	-
Csacu2_3G043190	chr3	29824135	29825222	+
Csacu2_3G046390	chr3	32099309	32100610	-
Csacu2_3G046520	chr3	32241803	32245977	+
Csacu2_3G046700	chr3	32369222	32370871	+
Csacu2_3G046920	chr3	32562132	32562992	-
Csacu2_3G049060	chr3	33397239	33398508	+
Csacu2_3G052060	chr3	34851868	34853189	-
Csacu2_3G052430	chr3	35071658	35072980	+
Csacu2_3G053080	chr3	35485488	35489352	-
Csacu2_3G053960	chr3	36158370	36161047	+
Csacu2_3G054150	chr3	36320158	36320917	+
Csacu2_3G054310	chr3	36449610	36451119	-
Csacu2_3G055970	chr3	37874586	37875359	+
Csacu2_3G056010	chr3	37903571	37905256	-
Csacu2_3G058490	chr3	39700845	39706082	+
Csacu2_3G060150	chr3	40916558	40917734	+
Csacu2_3G061240	chr3	41742136	41743434	-
Csacu2_4G001090	chr4	752898	762028	-
Csacu2_4G007040	chr4	2639297	2640593	-
Csacu2_4G023620	chr4	13592452	13594081	+
Csacu2_4G025380	chr4	14660603	14662535	-
Csacu2_4G025570	chr4	14829437	14830820	-
Csacu2_4G025950	chr4	15164744	15166609	-
Csacu2_4G029500	chr4	17996373	17998155	-
Csacu2_4G029800	chr4	18261240	18262145	-
Csacu2_4G032210	chr4	19954730	19957717	-
Csacu2_4G034840	chr4	21937838	21942562	+
Csacu2_4G037040	chr4	23457727	23458416	-
Csacu2_4G037760	chr4	23923670	23924461	+
Csacu2_4G038400	chr4	24294433	24295456	-
Csacu2_4G039780	chr4	25202474	25206614	-
Csacu2_5G001670	chr5	413720	415607	+
Csacu2_5G002740	chr5	1115575	1116447	+
Csacu2_5G003380	chr5	1572302	1574445	+
Csacu2_5G004770	chr5	2541350	2543390	-
Csacu2_5G007400	chr5	3608857	3609844	-
Csacu2_5G009860	chr5	5523754	5524853	+
Csacu2_5G010230	chr5	6089459	6090313	-
Csacu2_5G013540	chr5	7598669	7602162	-
Csacu2_5G033130	chr5	15981400	15986089	-
Csacu2_5G038840	chr5	18648502	18650073	+
Csacu2_5G042320	chr5	21946967	21950192	-
Csacu2_5G042340	chr5	21959382	21960743	+
Csacu2_5G043790	chr5	23581526	23585604	+
Csacu2_5G044120	chr5	23875791	23878911	-
Csacu2_5G048580	chr5	25981402	25985746	-
Csacu2_5G048930	chr5	26165268	26167441	-
Csacu2_5G050170	chr5	26853334	26854776	+
Csacu2_5G054040	chr5	29752173	29753189	+
Csacu2_5G054250	chr5	29912887	29915221	+
Csacu2_5G054730	chr5	30226081	30227321	+
Csacu2_5G056420	chr5	31364674	31365770	-
Csacu2_6G003250	chr6	2598567	2600747	+
Csacu2_6G003560	chr6	3104966	3106344	+
Csacu2_6G005200	chr6	3798731	3800408	-
Csacu2_6G005420	chr6	3969058	3973056	+
Csacu2_6G007490	chr6	5499092	5504454	-
Csacu2_6G010680	chr6	7032145	7033808	+
Csacu2_6G012310	chr6	8589497	8590461	-
Csacu2_6G013430	chr6	9622116	9624902	-
Csacu2_6G013550	chr6	9753792	9757116	-
Csacu2_6G015240	chr6	10430239	10431314	-
Csacu2_6G016390	chr6	11228162	11233003	+
Csacu2_6G017570	chr6	12315582	12316642	-
Csacu2_6G017840	chr6	12501249	12502142	-
Csacu2_6G023470	chr6	15352087	15353067	-
Csacu2_6G023830	chr6	15679626	15683319	+
Csacu2_6G023900	chr6	15730972	15734668	-
Csacu2_6G027910	chr6	16791716	16793218	+
Csacu2_6G038990	chr6	24625740	24627238	+
Csacu2_6G039510	chr6	24998417	24999322	+
Csacu2_6G040050	chr6	25370575	25372008	-
Csacu2_6G040360	chr6	25578287	25579443	-
Csacu2_6G041360	chr6	26208395	26209620	-
Csacu2_6G043880	chr6	27544000	27545872	-
Csacu2_6G043890	chr6	27549199	27553608	-
Csacu2_6G044750	chr6	27955613	27957635	-
Csacu2_6G045530	chr6	28273703	28275244	-
Csacu2_6G046810	chr6	28959002	28961149	-
Csacu2_6G049010	chr6	30306895	30307764	+
Csacu2_7G001050	chr7	39915	43284	+
Csacu2_7G001090	chr7	67977	68830	+
Csacu2_7G001100	chr7	98468	99750	+
Csacu2_7G001110	chr7	138590	140508	+
Csacu2_7G001950	chr7	861797	863106	-
Csacu2_7G004520	chr7	2604890	2606710	+
Csacu2_7G005020	chr7	2911559	2912755	+
Csacu2_7G005040	chr7	2924475	2926640	+
Csacu2_7G005070	chr7	2943672	2945166	-
Csacu2_7G008730	chr7	5342446	5344504	-
Csacu2_7G021450	chr7	10479079	10481158	+
Csacu2_7G022200	chr7	11220336	11220909	-
Csacu2_7G026130	chr7	15397497	15398913	+
Csacu2_7G029100	chr7	17657791	17659187	+
Csacu2_7G029960	chr7	18198551	18200723	-
Csacu2_UNG342500	tig00001748	24038	25386	+
Cucumis sativus-Gy14
Gene ID	Chromsome	Start	End	Strand
Csagy14_1G001150	chr1	644299	644500	-
Csagy14_1G001440	chr1	856987	859323	-
Csagy14_1G003530	chr1	962003	964200	+
Csagy14_1G005130	chr1	1376743	1378085	-
Csagy14_1G005450	chr1	1550142	1551215	+
Csagy14_1G007800	chr1	2365709	2366809	+
Csagy14_1G008060	chr1	2501558	2502654	+
Csagy14_1G009080	chr1	3219247	3220055	+
Csagy14_1G009770	chr1	3641429	3642712	+
Csagy14_1G011960	chr1	4358901	4359970	+
Csagy14_1G013980	chr1	5554724	5556059	+
Csagy14_1G019260	chr1	7475461	7476671	-
Csagy14_1G032710	chr1	14256782	14260376	+
Csagy14_1G037120	chr1	16764654	16767145	+
Csagy14_1G037450	chr1	17093965	17095716	-
Csagy14_1G037660	chr1	17212254	17213865	+
Csagy14_1G037680	chr1	17220408	17222158	+
Csagy14_1G040150	chr1	19302279	19304149	-
Csagy14_1G040160	chr1	19330941	19332491	-
Csagy14_1G041970	chr1	20184049	20185059	+
Csagy14_1G042520	chr1	20525230	20527587	-
Csagy14_1G044650	chr1	22471485	22472788	-
Csagy14_1G047480	chr1	23822859	23823916	-
Csagy14_1G047700	chr1	24001444	24003818	+
Csagy14_2G001520	chr2	973255	976773	+
Csagy14_2G002040	chr2	1313771	1314823	+
Csagy14_2G002370	chr2	1507093	1511029	-
Csagy14_2G007030	chr2	4108822	4110696	+
Csagy14_2G015370	chr2	6854337	6858000	+
Csagy14_2G015960	chr2	7614863	7616613	+
Csagy14_2G015980	chr2	7635367	7636641	-
Csagy14_2G017690	chr2	9751986	9753334	-
Csagy14_2G019190	chr2	10133996	10135424	-
Csagy14_2G020480	chr2	11369277	11371136	-
Csagy14_2G020780	chr2	11693380	11695371	-
Csagy14_2G022530	chr2	13128807	13129716	-
Csagy14_2G026970	chr2	15124212	15125343	+
Csagy14_2G029430	chr2	15561488	15561880	+
Csagy14_2G029440	chr2	15562274	15562615	+
Csagy14_2G033580	chr2	16612488	16615298	+
Csagy14_2G034230	chr2	16970031	16971351	-
Csagy14_2G034280	chr2	17000882	17002896	+
Csagy14_2G034870	chr2	17335794	17336666	-
Csagy14_2G036490	chr2	17768012	17769772	+
Csagy14_2G037010	chr2	18012954	18015718	-
Csagy14_2G037100	chr2	18059744	18061008	-
Csagy14_2G039310	chr2	19588970	19596554	-
Csagy14_2G046100	chr2	23086310	23087215	+
Csagy14_2G048220	chr2	23929212	23930914	+
Csagy14_3G001940	chr3	1444568	1448390	+
Csagy14_3G002500	chr3	1897752	1900200	+
Csagy14_3G004040	chr3	3221049	3222266	+
Csagy14_3G007080	chr3	4078373	4080639	+
Csagy14_3G008960	chr3	5778693	5790818	+
Csagy14_3G012360	chr3	7376926	7378926	-
Csagy14_3G012690	chr3	7562345	7563937	-
Csagy14_3G014300	chr3	8574063	8577410	-
Csagy14_3G014940	chr3	8951069	8952044	-
Csagy14_3G015430	chr3	9231782	9232735	-
Csagy14_3G019310	chr3	10992747	10995033	+
Csagy14_3G019380	chr3	11028951	11031655	-
Csagy14_3G020640	chr3	11282199	11283332	-
Csagy14_3G023420	chr3	12647322	12647828	+
Csagy14_3G024680	chr3	13805052	13805828	-
Csagy14_3G027260	chr3	16344691	16345755	+
Csagy14_3G028910	chr3	17264969	17267212	+
Csagy14_3G033460	chr3	19247107	19249206	-
Csagy14_3G040870	chr3	22258653	22259534	+
Csagy14_3G041720	chr3	23299109	23302235	+
Csagy14_3G043850	chr3	24386238	24389573	-
Csagy14_3G046080	chr3	25761524	25765811	-
Csagy14_3G050140	chr3	27673870	27676360	-
Csagy14_3G052830	chr3	28778272	28779954	-
Csagy14_3G054540	chr3	29108812	29112294	-
Csagy14_3G056770	chr3	29755359	29757411	-
Csagy14_3G056880	chr3	29813321	29814409	+
Csagy14_3G060140	chr3	32004453	32005798	-
Csagy14_3G060280	chr3	32147415	32151590	+
Csagy14_3G060480	chr3	32280369	32282018	+
Csagy14_3G060700	chr3	32470911	32471771	-
Csagy14_3G061950	chr3	33294775	33296045	+
Csagy14_3G062270	chr3	33561918	33563239	-
Csagy14_3G062630	chr3	33780556	33781878	+
Csagy14_3G063290	chr3	34194611	34198470	-
Csagy14_3G064120	chr3	34875262	34877941	+
Csagy14_3G064320	chr3	35037087	35037846	+
Csagy14_3G064460	chr3	35167214	35168723	-
Csagy14_3G066140	chr3	36575674	36576463	+
Csagy14_3G066190	chr3	36605383	36605663	-
Csagy14_3G068600	chr3	38409164	38415501	+
Csagy14_3G070220	chr3	39625219	39626395	+
Csagy14_3G071320	chr3	40451262	40452560	-
Csagy14_4G001090	chr4	691136	693270	-
Csagy14_4G005020	chr4	2581586	2582882	-
Csagy14_4G025730	chr4	13558378	13560009	+
Csagy14_4G029430	chr4	14726669	14728601	-
Csagy14_4G029630	chr4	14896090	14897461	-
Csagy14_4G030010	chr4	15230377	15232230	-
Csagy14_4G033720	chr4	18051118	18052900	-
Csagy14_4G034050	chr4	18314131	18315036	-
Csagy14_4G037330	chr4	19977150	19980108	-
Csagy14_4G039930	chr4	21978545	21983320	+
Csagy14_4G043090	chr4	23526621	23527310	-
Csagy14_4G043820	chr4	23975417	23976208	+
Csagy14_4G044470	chr4	24349123	24350157	-
Csagy14_4G046860	chr4	25253590	25257743	-
Csagy14_5G000650	chr5	354299	356200	+
Csagy14_5G002730	chr5	1053491	1054363	+
Csagy14_5G003350	chr5	1514332	1516476	+
Csagy14_5G004750	chr5	2482181	2484221	-
Csagy14_5G008330	chr5	3544370	3545357	-
Csagy14_5G011750	chr5	5405590	5406530	+
Csagy14_5G012110	chr5	5978112	5978966	-
Csagy14_5G015170	chr5	7099034	7110802	-
Csagy14_5G037100	chr5	16726017	16727585	+
Csagy14_5G045550	chr5	20218565	20221807	-
Csagy14_5G045570	chr5	20230998	20232359	+
Csagy14_5G051660	chr5	22852368	22856458	+
Csagy14_5G052030	chr5	23146267	23149389	-
Csagy14_5G055320	chr5	25259069	25263413	-
Csagy14_5G055680	chr5	25442900	25444617	-
Csagy14_5G056950	chr5	26130880	26132322	+
Csagy14_5G061940	chr5	29000332	29001348	+
Csagy14_5G062150	chr5	29161038	29163378	+
Csagy14_5G062610	chr5	29475060	29476299	+
Csagy14_5G064320	chr5	30605204	30606299	-
Csagy14_6G006410	chr6	2557360	2559537	+
Csagy14_6G006730	chr6	3039041	3040417	+
Csagy14_6G007350	chr6	3724177	3725854	-
Csagy14_6G007570	chr6	3881145	3883159	+
Csagy14_6G013920	chr6	6980049	6981712	+
Csagy14_6G015560	chr6	8512524	8513521	-
Csagy14_6G017780	chr6	9672062	9675384	-
Csagy14_6G019440	chr6	10356570	10357645	-
Csagy14_6G021550	chr6	11155187	11160033	+
Csagy14_6G022770	chr6	12261575	12262635	-
Csagy14_6G023040	chr6	12439409	12440302	-
Csagy14_6G030650	chr6	15267080	15268060	-
Csagy14_6G032020	chr6	15634095	15634760	+
Csagy14_6G032090	chr6	15685437	15689133	-
Csagy14_6G035050	chr6	16577411	16578926	+
Csagy14_6G048900	chr6	24907437	24908342	+
Csagy14_6G049420	chr6	25273407	25274858	-
Csagy14_6G050770	chr6	26112009	26113234	-
Csagy14_6G053240	chr6	27448673	27450545	-
Csagy14_6G053250	chr6	27453872	27458281	-
Csagy14_6G055130	chr6	27858338	27861163	-
Csagy14_6G055860	chr6	28176393	28177935	-
Csagy14_6G057120	chr6	28860366	28862513	-
Csagy14_6G059300	chr6	30198782	30199660	+
Csagy14_7G000010	chr7	23623	23868	+
Csagy14_7G000040	chr7	41690	41929	+
Csagy14_7G000070	chr7	51696	52549	+
Csagy14_7G000080	chr7	82296	83578	+
Csagy14_7G000100	chr7	113718	115636	+
Csagy14_7G000930	chr7	839285	840594	-
Csagy14_7G004580	chr7	2622266	2624085	+
Csagy14_7G005080	chr7	2948142	2950307	+
Csagy14_7G008710	chr7	5355087	5376509	-
Csagy14_7G027650	chr7	10205070	10207122	+
Csagy14_7G028320	chr7	10926653	10927226	-
Csagy14_7G034310	chr7	15106674	15108090	+
Csagy14_7G037390	chr7	17366133	17367529	+
Csagy14_7G038270	chr7	17914205	17916390	-
Csagy14_UNG041930	tig00000230	24599	25755	-
Csagy14_UNG159220	tig00000711	17082	19862	-
Csagy14_UNG152010	tig00018692	4490	6826	-
Csagy14_UNG046090	tig00167238	38048	40090	-
Cucumis sativus-Hx14
Gene ID	Chromsome	Start	End	Strand
Csahx14_1G004310	chr1	701940	703250	-
Csahx14_1G004600	chr1	915771	918107	-
Csahx14_1G007120	chr1	1332937	1334279	-
Csahx14_1G007450	chr1	1506302	1507375	+
Csahx14_1G008800	chr1	2326973	2328073	+
Csahx14_1G009050	chr1	2462888	2463984	+
Csahx14_1G011020	chr1	3174275	3175080	+
Csahx14_1G011700	chr1	3602055	3603338	+
Csahx14_1G012900	chr1	4320013	4321082	+
Csahx14_1G015010	chr1	5514516	5515851	+
Csahx14_1G021040	chr1	7291116	7292326	-
Csahx14_1G023970	chr1	8877458	8881017	-
Csahx14_1G037660	chr1	14599457	14603051	+
Csahx14_1G042210	chr1	17325815	17328185	+
Csahx14_1G042550	chr1	17647211	17648962	-
Csahx14_1G042750	chr1	17754602	17756507	+
Csahx14_1G042760	chr1	17762330	17764081	+
Csahx14_1G047210	chr1	19846041	19847082	-
Csahx14_1G047220	chr1	19874688	19876238	-
Csahx14_1G048050	chr1	20720772	20721782	+
Csahx14_1G048610	chr1	21066915	21069273	-
Csahx14_1G051760	chr1	23037899	23039202	-
Csahx14_1G055570	chr1	24404646	24405703	-
Csahx14_2G003000	chr2	1328734	1329784	+
Csahx14_2G003310	chr2	1521850	1525786	-
Csahx14_2G007950	chr2	4150787	4152661	+
Csahx14_2G013280	chr2	6852923	6863786	+
Csahx14_2G013850	chr2	7627150	7628889	+
Csahx14_2G013870	chr2	7647758	7649033	-
Csahx14_2G017620	chr2	9762475	9763823	-
Csahx14_2G020400	chr2	10392985	10394440	-
Csahx14_2G022340	chr2	11347591	11349452	-
Csahx14_2G022630	chr2	11663566	11665557	-
Csahx14_2G024110	chr2	12119755	12120809	+
Csahx14_2G025430	chr2	13115498	13116406	-
Csahx14_2G028820	chr2	15068998	15070129	+
Csahx14_2G029830	chr2	15212906	15214132	-
Csahx14_2G034710	chr2	16874606	16877413	+
Csahx14_2G035370	chr2	17231640	17232959	-
Csahx14_2G035420	chr2	17260609	17262613	+
Csahx14_2G036010	chr2	17595038	17595910	-
Csahx14_2G036650	chr2	17989686	17991446	+
Csahx14_2G037160	chr2	18234293	18237048	-
Csahx14_2G037230	chr2	18281057	18282327	-
Csahx14_2G040450	chr2	19797176	19804759	-
Csahx14_2G048110	chr2	23218804	23219709	+
Csahx14_2G049250	chr2	24060032	24061488	+
Csahx14_3G003500	chr3	1906977	1909425	+
Csahx14_3G005980	chr3	4049153	4051456	+
Csahx14_3G009760	chr3	5730651	5742775	+
Csahx14_3G013140	chr3	7306483	7308482	-
Csahx14_3G013500	chr3	7486285	7487874	-
Csahx14_3G016150	chr3	8504639	8507985	-
Csahx14_3G016800	chr3	8885016	8886006	-
Csahx14_3G017300	chr3	9166233	9167186	-
Csahx14_3G021180	chr3	10901504	10903790	+
Csahx14_3G021250	chr3	10937721	10940424	-
Csahx14_3G021530	chr3	11192732	11193865	-
Csahx14_3G023970	chr3	12364162	12370994	+
Csahx14_3G025170	chr3	13439830	13444547	+
Csahx14_3G025440	chr3	13719769	13720428	-
Csahx14_3G031080	chr3	16277906	16278970	+
Csahx14_3G033790	chr3	17280386	17282600	+
Csahx14_3G039260	chr3	19028957	19031030	-
Csahx14_3G046420	chr3	21924752	21925633	+
Csahx14_3G047290	chr3	22955565	22957047	+
Csahx14_3G049350	chr3	24023289	24026643	-
Csahx14_3G051680	chr3	25400185	25404467	-
Csahx14_3G055480	chr3	27140145	27141611	-
Csahx14_3G055740	chr3	27317836	27320187	-
Csahx14_3G057450	chr3	28436499	28439933	-
Csahx14_3G058210	chr3	28779467	28782949	-
Csahx14_3G059320	chr3	29341325	29342465	-
Csahx14_3G059460	chr3	29428511	29430554	-
Csahx14_3G059580	chr3	29485428	29486515	+
Csahx14_3G064810	chr3	31673293	31674646	-
Csahx14_3G064950	chr3	31816974	31821123	+
Csahx14_3G065130	chr3	31945799	31947451	+
Csahx14_3G065340	chr3	32138939	32139799	-
Csahx14_3G066580	chr3	32978423	32979691	+
Csahx14_3G066900	chr3	33240643	33241964	-
Csahx14_3G067260	chr3	33453309	33454631	+
Csahx14_3G067930	chr3	33868511	33872391	-
Csahx14_3G068760	chr3	34548628	34551309	+
Csahx14_3G068970	chr3	34708458	34709217	+
Csahx14_3G069110	chr3	34838505	34840014	-
Csahx14_3G070720	chr3	36233190	36233989	+
Csahx14_3G070760	chr3	36261612	36263297	-
Csahx14_3G076230	chr3	38090900	38096122	+
Csahx14_3G077830	chr3	39291644	39292820	+
Csahx14_3G078410	chr3	39666853	39672765	-
Csahx14_3G078920	chr3	40117404	40118746	-
Csahx14_4G001070	chr4	674374	676508	-
Csahx14_4G004020	chr4	2571004	2572300	-
Csahx14_4G026490	chr4	13027949	13029579	+
Csahx14_4G030290	chr4	14099017	14100949	-
Csahx14_4G030480	chr4	14258829	14260210	-
Csahx14_4G030840	chr4	14616455	14618317	-
Csahx14_4G033470	chr4	17403202	17404980	-
Csahx14_4G033790	chr4	17664112	17665017	-
Csahx14_4G038120	chr4	19413252	19416252	-
Csahx14_4G040730	chr4	21449860	21454647	+
Csahx14_4G042940	chr4	23044713	23045402	-
Csahx14_4G043680	chr4	23494755	23495546	+
Csahx14_4G044290	chr4	23861735	23862768	-
Csahx14_4G045720	chr4	24764231	24768381	-
Csahx14_5G000630	chr5	339910	341797	+
Csahx14_5G003660	chr5	1055324	1056196	+
Csahx14_5G005300	chr5	1511147	1513287	+
Csahx14_5G007680	chr5	2485185	2487220	-
Csahx14_5G009280	chr5	3566864	3567851	-
Csahx14_5G011710	chr5	5462496	5463595	+
Csahx14_5G013050	chr5	6022558	6023412	-
Csahx14_5G015320	chr5	7401741	7405233	-
Csahx14_5G028810	chr5	14993010	14997688	-
Csahx14_5G035660	chr5	17821049	17822617	+
Csahx14_5G044010	chr5	21293286	21296526	-
Csahx14_5G044030	chr5	21305749	21307110	+
Csahx14_5G047510	chr5	22934167	22938245	+
Csahx14_5G047850	chr5	23228362	23231480	-
Csahx14_5G051140	chr5	25333412	25337756	-
Csahx14_5G051480	chr5	25517145	25519320	-
Csahx14_5G052720	chr5	26204994	26206433	+
Csahx14_5G061640	chr5	29094694	29095710	+
Csahx14_5G062810	chr5	29233947	29236252	+
Csahx14_5G063310	chr5	29547418	29548665	+
Csahx14_5G064980	chr5	30677722	30678826	-
Csahx14_6G004370	chr6	2536673	2538872	+
Csahx14_6G004680	chr6	3016810	3018188	+
Csahx14_6G006350	chr6	3729516	3731193	-
Csahx14_6G006570	chr6	3889516	3893514	+
Csahx14_6G010550	chr6	5382651	5386991	-
Csahx14_6G013690	chr6	6916096	6917759	+
Csahx14_6G015390	chr6	8481649	8482691	-
Csahx14_6G016560	chr6	9511595	9514351	-
Csahx14_6G016690	chr6	9644614	9647942	-
Csahx14_6G019360	chr6	10291275	10292344	-
Csahx14_6G022520	chr6	11127381	11132074	+
Csahx14_6G024730	chr6	12243975	12245035	-
Csahx14_6G024990	chr6	12420785	12421678	-
Csahx14_6G032460	chr6	15527605	15528617	-
Csahx14_6G032850	chr6	15856640	15863681	+
Csahx14_6G032910	chr6	15907952	15911648	-
Csahx14_6G037850	chr6	16750654	16752171	+
Csahx14_6G055120	chr6	24564243	24565741	+
Csahx14_6G055630	chr6	24936671	24937576	+
Csahx14_6G056160	chr6	25303383	25304816	-
Csahx14_6G056460	chr6	25510981	25512137	-
Csahx14_6G057510	chr6	26142128	26143353	-
Csahx14_6G060070	chr6	27486600	27488472	-
Csahx14_6G060080	chr6	27491791	27496200	-
Csahx14_6G060970	chr6	27897124	27900036	-
Csahx14_6G062630	chr6	28207973	28209515	-
Csahx14_6G063920	chr6	28896606	28898747	-
Csahx14_6G067070	chr6	30233866	30234735	+
Csahx14_7G000010	chr7	14327	14572	+
Csahx14_7G000030	chr7	32394	32633	+
Csahx14_7G000060	chr7	42392	44010	+
Csahx14_7G000070	chr7	72936	74218	+
Csahx14_7G000080	chr7	108277	110194	+
Csahx14_7G000950	chr7	829192	830501	-
Csahx14_7G005660	chr7	2582953	2584771	+
Csahx14_7G006170	chr7	2908564	2910729	+
Csahx14_7G010830	chr7	5300641	5312505	-
Csahx14_7G027950	chr7	10598313	10600401	+
Csahx14_7G034530	chr7	15461854	15463270	+
Csahx14_7G039530	chr7	17691266	17692663	+
Csahx14_7G040380	chr7	18233406	18235570	-
Cucumis sativus-Hx117
Gene ID	Chromsome	Start	End	Strand
Csahx117_1G001500	chr1	854722	857059	-
Csahx117_1G002040	chr1	1275583	1276925	-
Csahx117_1G002360	chr1	1448489	1449562	+
Csahx117_1G003720	chr1	2267357	2268457	+
Csahx117_1G003980	chr1	2403218	2404320	+
Csahx117_1G008010	chr1	3385847	3386454	+
Csahx117_1G008710	chr1	3807483	3808765	+
Csahx117_1G009970	chr1	4529353	4530421	+
Csahx117_1G013070	chr1	5735712	5737047	+
Csahx117_1G021170	chr1	7562783	7563993	-
Csahx117_1G038690	chr1	14585109	14588703	+
Csahx117_1G041210	chr1	17096244	17098771	+
Csahx117_1G041560	chr1	17422168	17423916	-
Csahx117_1G041760	chr1	17540172	17541828	+
Csahx117_1G041770	chr1	17547902	17549654	+
Csahx117_1G044290	chr1	19640974	19641846	-
Csahx117_1G044300	chr1	19669132	19670674	-
Csahx117_1G051030	chr1	20507457	20508467	+
Csahx117_1G052520	chr1	20808217	20810569	-
Csahx117_1G055690	chr1	22761766	22763114	-
Csahx117_1G057540	chr1	24138485	24139542	-
Csahx117_1G057750	chr1	24316847	24319221	+
Csahx117_2G002480	chr2	968407	971841	+
Csahx117_2G003010	chr2	1304296	1305348	+
Csahx117_2G003350	chr2	1503130	1507066	-
Csahx117_2G006220	chr2	3540072	3541388	+
Csahx117_2G006920	chr2	4122095	4123965	+
Csahx117_2G010270	chr2	6882296	6885975	+
Csahx117_2G010850	chr2	7673729	7675484	+
Csahx117_2G010870	chr2	7696711	7697986	-
Csahx117_2G014610	chr2	9877802	9879150	-
Csahx117_2G015080	chr2	10239608	10241036	-
Csahx117_2G018320	chr2	11483956	11485813	-
Csahx117_2G019100	chr2	12264228	12264431	+
Csahx117_2G021300	chr2	13250824	13251736	-
Csahx117_2G028680	chr2	15283069	15284200	+
Csahx117_2G030180	chr2	15708774	15710000	+
Csahx117_2G035570	chr2	17162831	17165641	+
Csahx117_2G036230	chr2	17519844	17521162	-
Csahx117_2G036280	chr2	17563431	17565438	+
Csahx117_2G036880	chr2	17903387	17904259	-
Csahx117_2G039590	chr2	18366428	18368188	+
Csahx117_2G040130	chr2	18611027	18613777	-
Csahx117_2G040200	chr2	18656632	18659053	-
Csahx117_2G043450	chr2	20172652	20180233	-
Csahx117_2G048110	chr2	23561071	23562218	+
Csahx117_2G050170	chr2	24406431	24408132	+
Csahx117_3G003460	chr3	1900816	1903264	+
Csahx117_3G008020	chr3	3256849	3258066	+
Csahx117_3G011120	chr3	4101720	4104023	+
Csahx117_3G014040	chr3	5811826	5823948	+
Csahx117_3G018550	chr3	7436962	7438962	-
Csahx117_3G018920	chr3	7621947	7623539	-
Csahx117_3G020540	chr3	8631801	8635121	-
Csahx117_3G021190	chr3	9006364	9007339	-
Csahx117_3G021730	chr3	9286886	9287839	-
Csahx117_3G027610	chr3	11100757	11103043	+
Csahx117_3G027680	chr3	11136921	11139594	-
Csahx117_3G027970	chr3	11390279	11391410	-
Csahx117_3G029460	chr3	12561532	12572530	+
Csahx117_3G030770	chr3	12779519	12780316	+
Csahx117_3G032670	chr3	13665440	13670164	+
Csahx117_3G032940	chr3	13939954	13940613	-
Csahx117_3G038620	chr3	16545615	16546679	+
Csahx117_3G039310	chr3	17527013	17529228	+
Csahx117_3G042740	chr3	19466889	19468987	-
Csahx117_3G050190	chr3	22426150	22427031	+
Csahx117_3G051070	chr3	23463893	23465376	+
Csahx117_3G053690	chr3	25228362	25231697	+
Csahx117_3G055480	chr3	25939251	25942151	-
Csahx117_3G055500	chr3	25956572	25960851	-
Csahx117_3G058280	chr3	27725278	27726752	-
Csahx117_3G058520	chr3	27903248	27905579	-
Csahx117_3G060220	chr3	29013474	29015152	-
Csahx117_3G061000	chr3	29359898	29363381	-
Csahx117_3G062090	chr3	29922284	29923424	-
Csahx117_3G062210	chr3	30010840	30012890	-
Csahx117_3G062300	chr3	30068059	30069146	+
Csahx117_3G065530	chr3	32277136	32278481	-
Csahx117_3G065690	chr3	32420961	32425101	+
Csahx117_3G065860	chr3	32548182	32549829	+
Csahx117_3G066070	chr3	32739138	32739998	-
Csahx117_3G067370	chr3	33593486	33594755	+
Csahx117_3G067740	chr3	33861118	33862439	-
Csahx117_3G068120	chr3	34076674	34077996	+
Csahx117_3G068750	chr3	34490731	34494490	-
Csahx117_3G069620	chr3	35168372	35170810	+
Csahx117_3G069820	chr3	35328627	35329242	+
Csahx117_3G069960	chr3	35459383	35460890	-
Csahx117_3G071670	chr3	36845480	36846269	+
Csahx117_3G074240	chr3	38680487	38684637	+
Csahx117_3G075980	chr3	39879794	39880502	+
Csahx117_3G077100	chr3	40713886	40715228	-
Csahx117_4G001110	chr4	668947	671081	-
Csahx117_4G004070	chr4	2558821	2560117	-
Csahx117_4G029670	chr4	13052056	13053687	+
Csahx117_4G031420	chr4	14135493	14137425	-
Csahx117_4G031620	chr4	14295954	14297330	-
Csahx117_4G032010	chr4	14629835	14631700	-
Csahx117_4G034680	chr4	17406217	17407998	-
Csahx117_4G034990	chr4	17681854	17682759	-
Csahx117_4G038320	chr4	19417298	19420256	-
Csahx117_4G040060	chr4	21428870	21429456	+
Csahx117_4G042290	chr4	22964263	22965215	-
Csahx117_4G043030	chr4	23412809	23413600	+
Csahx117_4G043640	chr4	23784069	23785092	-
Csahx117_4G045060	chr4	24694833	24698983	-
Csahx117_5G000640	chr5	363761	365648	+
Csahx117_5G001730	chr5	1061490	1062362	+
Csahx117_5G003300	chr5	1510638	1512782	+
Csahx117_5G004730	chr5	2481859	2483892	-
Csahx117_5G009550	chr5	3701397	3702384	-
Csahx117_5G012970	chr5	5580462	5581561	+
Csahx117_5G014360	chr5	6145219	6146073	-
Csahx117_5G017600	chr5	7582645	7586138	-
Csahx117_5G040950	chr5	15026365	15031052	-
Csahx117_5G052680	chr5	17697394	17698966	+
Csahx117_5G056200	chr5	20994364	20997887	-
Csahx117_5G057720	chr5	22626365	22630443	+
Csahx117_5G058040	chr5	22920578	22923697	-
Csahx117_5G061520	chr5	25032484	25036828	-
Csahx117_5G061860	chr5	25216562	25218737	-
Csahx117_5G063070	chr5	25904848	25906286	+
Csahx117_5G067010	chr5	28774593	28775609	+
Csahx117_5G067220	chr5	28943764	28946111	+
Csahx117_5G067700	chr5	29247260	29248500	+
Csahx117_5G069500	chr5	30386355	30387451	-
Csahx117_6G003430	chr6	2590336	2592511	+
Csahx117_6G003750	chr6	3071116	3072494	+
Csahx117_6G004390	chr6	3776794	3778471	-
Csahx117_6G004610	chr6	3938492	3942492	+
Csahx117_6G006660	chr6	5463229	5467567	-
Csahx117_6G009820	chr6	6995411	6997073	+
Csahx117_6G011490	chr6	8551210	8552207	-
Csahx117_6G012590	chr6	9569636	9572422	-
Csahx117_6G012710	chr6	9701196	9704522	-
Csahx117_6G015400	chr6	10363167	10364242	-
Csahx117_6G016530	chr6	11155607	11160469	+
Csahx117_6G017730	chr6	12258861	12259921	-
Csahx117_6G018000	chr6	12434772	12435666	-
Csahx117_6G029680	chr6	15397032	15398012	-
Csahx117_6G030030	chr6	15719175	15726221	+
Csahx117_6G030090	chr6	15770502	15774198	-
Csahx117_6G034860	chr6	16617330	16618845	+
Csahx117_6G048340	chr6	24561724	24563224	+
Csahx117_6G048840	chr6	24934027	24934932	+
Csahx117_6G049370	chr6	25301409	25302842	-
Csahx117_6G049690	chr6	25514418	25515582	-
Csahx117_6G050730	chr6	26145732	26146957	-
Csahx117_6G053280	chr6	27495223	27497095	-
Csahx117_6G053290	chr6	27500413	27504822	-
Csahx117_6G054170	chr6	27906465	27908520	-
Csahx117_6G054900	chr6	28239119	28240661	-
Csahx117_6G056190	chr6	28929456	28931603	-
Csahx117_6G058420	chr6	30273202	30274071	+
Csahx117_7G001090	chr7	101849	102104	+
Csahx117_7G001120	chr7	119898	120146	+
Csahx117_7G001150	chr7	129900	130753	+
Csahx117_7G001160	chr7	160421	161703	+
Csahx117_7G001180	chr7	200554	202472	+
Csahx117_7G002010	chr7	913733	915042	-
Csahx117_7G004690	chr7	2667831	2669651	+
Csahx117_7G005230	chr7	2998377	3000542	+
Csahx117_7G013790	chr7	5591644	5593500	-
Csahx117_7G024590	chr7	10469258	10471334	+
Csahx117_7G025340	chr7	11193249	11193822	-
Csahx117_7G039470	chr7	15597884	15599300	+
Csahx117_7G043490	chr7	17836541	17837936	+
Csahx117_7G045340	chr7	18389110	18391273	-
Csahx117_UNG331350	tig00000534	27620	29524	-
Csahx117_UNG393300	tig00001717	15732	15935	-
Csahx117_UNG393320	tig00001717	33719	33974	-
Cucumis sativus-W4
Gene ID	Chromsome	Start	End	Strand
Csaw4_1G001460	chr1	852571	854907	-
Csaw4_1G002000	chr1	1269056	1270398	-
Csaw4_1G002330	chr1	1442039	1443110	+
Csaw4_1G003700	chr1	2258394	2259494	+
Csaw4_1G003970	chr1	2393831	2394925	+
Csaw4_1G004890	chr1	3106528	3107333	+
Csaw4_1G005590	chr1	3529362	3530649	+
Csaw4_1G006730	chr1	4244337	4245403	+
Csaw4_1G012910	chr1	7250565	7251775	-
Csaw4_1G015870	chr1	8861513	8862125	-
Csaw4_1G024470	chr1	14270372	14273965	+
Csaw4_1G027810	chr1	16914447	16916973	+
Csaw4_1G028130	chr1	17250105	17251858	-
Csaw4_1G028320	chr1	17357896	17367805	+
Csaw4_1G031840	chr1	19480584	19481625	-
Csaw4_1G031850	chr1	19508799	19510343	-
Csaw4_1G038740	chr1	20510117	20511127	+
Csaw4_1G039310	chr1	20854970	20856589	-
Csaw4_1G058090	chr1	23608335	23609639	-
Csaw4_1G059990	chr1	24967496	24968553	-
Csaw4_1G075530	chr1	30667803	30673429	-
Csaw4_2G001480	chr2	982031	985466	+
Csaw4_2G002040	chr2	1317893	1318943	+
Csaw4_2G002360	chr2	1511037	1514973	-
Csaw4_2G005280	chr2	3553870	3555186	+
Csaw4_2G006020	chr2	4130158	4132030	+
Csaw4_2G010260	chr2	6811074	6814786	+
Csaw4_2G010840	chr2	7588803	7590550	+
Csaw4_2G010860	chr2	7609096	7610369	-
Csaw4_2G013580	chr2	9840632	9841980	-
Csaw4_2G014020	chr2	10233866	10235289	-
Csaw4_2G015310	chr2	11482824	11484684	-
Csaw4_2G016590	chr2	11794879	11796870	-
Csaw4_2G017110	chr2	12266590	12275732	+
Csaw4_2G020920	chr2	13804776	13805688	+
Csaw4_2G023720	chr2	15150605	15151736	+
Csaw4_2G026470	chr2	15937726	15938952	+
Csaw4_2G030600	chr2	16924937	16927744	+
Csaw4_2G031270	chr2	17286097	17287416	-
Csaw4_2G031320	chr2	17316943	17318955	+
Csaw4_2G031900	chr2	17656919	17657791	-
Csaw4_2G033550	chr2	18124010	18125771	+
Csaw4_2G034060	chr2	18368562	18371323	-
Csaw4_2G034130	chr2	18415341	18416612	-
Csaw4_2G036390	chr2	19955350	19962933	-
Csaw4_2G041120	chr2	23350897	23351802	+
Csaw4_2G042300	chr2	24190290	24191990	+
Csaw4_3G002510	chr3	1913479	1915927	+
Csaw4_3G007110	chr3	4116664	4117944	+
Csaw4_3G008960	chr3	5836792	5848911	+
Csaw4_3G011430	chr3	7435063	7437068	-
Csaw4_3G011820	chr3	7615218	7616810	-
Csaw4_3G013480	chr3	8623665	8627009	-
Csaw4_3G014160	chr3	8998511	8999504	-
Csaw4_3G014680	chr3	9280103	9281056	-
Csaw4_3G017520	chr3	11031778	11034064	+
Csaw4_3G017590	chr3	11067972	11070668	-
Csaw4_3G017860	chr3	11322094	11323226	-
Csaw4_3G019350	chr3	12494804	12505768	+
Csaw4_3G020570	chr3	13586845	13591565	+
Csaw4_3G020830	chr3	13857190	13857849	-
Csaw4_3G023480	chr3	16461148	16462212	+
Csaw4_3G024120	chr3	17446506	17448756	+
Csaw4_3G027730	chr3	19405762	19407861	-
Csaw4_3G031030	chr3	22649948	22650831	+
Csaw4_3G031850	chr3	23681366	23682850	+
Csaw4_3G033910	chr3	24809525	24812878	-
Csaw4_3G036160	chr3	26258099	26262392	-
Csaw4_3G037920	chr3	27910311	27911777	-
Csaw4_3G038160	chr3	28087429	28089788	-
Csaw4_3G039790	chr3	29194867	29196545	-
Csaw4_3G040580	chr3	29541167	29544659	-
Csaw4_3G041680	chr3	30103096	30104236	-
Csaw4_3G041830	chr3	30190312	30192361	-
Csaw4_3G041940	chr3	30248252	30249340	+
Csaw4_3G046110	chr3	32457290	32458586	-
Csaw4_3G046250	chr3	32603580	32607754	+
Csaw4_3G046420	chr3	32730984	32732633	+
Csaw4_3G046650	chr3	32912515	32922023	-
Csaw4_3G047840	chr3	33748352	33749620	+
Csaw4_3G048200	chr3	34019802	34021123	-
Csaw4_3G048560	chr3	34233951	34235273	+
Csaw4_3G049180	chr3	34647977	34651832	-
Csaw4_3G050030	chr3	35328324	35330998	+
Csaw4_3G050220	chr3	35489559	35490318	+
Csaw4_3G050390	chr3	35622822	35624330	-
Csaw4_3G052150	chr3	37049353	37054532	-
Csaw4_3G054580	chr3	38859503	38864704	+
Csaw4_3G056310	chr3	40059100	40060276	+
Csaw4_3G057420	chr3	40896329	40897611	-
Csaw4_4G001090	chr4	689950	692083	-
Csaw4_4G004100	chr4	2601038	2602334	-
Csaw4_4G018480	chr4	13039326	13040957	+
Csaw4_4G020240	chr4	14098717	14100649	-
Csaw4_4G020430	chr4	14259953	14261338	-
Csaw4_4G020830	chr4	14593176	14595030	-
Csaw4_4G023520	chr4	17378753	17380535	-
Csaw4_4G023830	chr4	17645987	17646892	-
Csaw4_4G026090	chr4	19305443	19308428	-
Csaw4_4G027770	chr4	21313742	21318532	+
Csaw4_4G029970	chr4	22834148	22834837	-
Csaw4_4G030720	chr4	23283546	23284337	+
Csaw4_4G031300	chr4	23628448	23629471	-
Csaw4_4G032700	chr4	24537865	24542005	-
Csaw4_5G000630	chr5	354077	355980	+
Csaw4_5G001700	chr5	1063011	1063883	+
Csaw4_5G002330	chr5	1524504	1526648	+
Csaw4_5G003720	chr5	2490094	2492132	-
Csaw4_5G006380	chr5	3593261	3594248	-
Csaw4_5G008950	chr5	5508495	5509594	+
Csaw4_5G009300	chr5	6076879	6077733	-
Csaw4_5G010590	chr5	7496553	7500092	-
Csaw4_5G022330	chr5	15142968	15145834	-
Csaw4_5G026040	chr5	18031397	18032960	+
Csaw4_5G029440	chr5	21396847	21399958	-
Csaw4_5G029460	chr5	21409277	21410638	+
Csaw4_5G030990	chr5	23039213	23043311	+
Csaw4_5G031350	chr5	23351993	23355114	-
Csaw4_5G034730	chr5	25454258	25458602	-
Csaw4_5G035090	chr5	25638413	25640585	-
Csaw4_5G036320	chr5	26326376	26327816	+
Csaw4_5G040300	chr5	29195321	29196337	+
Csaw4_5G040520	chr5	29361375	29363718	+
Csaw4_5G041020	chr5	29676080	29677320	+
Csaw4_6G003360	chr6	2597774	2599948	+
Csaw4_6G003670	chr6	3085686	3087064	+
Csaw4_6G004320	chr6	3804524	3806201	-
Csaw4_6G004540	chr6	3961997	3965863	+
Csaw4_6G006630	chr6	5494388	5498035	-
Csaw4_6G008770	chr6	7030481	7032144	+
Csaw4_6G010440	chr6	8617953	8618950	-
Csaw4_6G011630	chr6	9668287	9671081	-
Csaw4_6G011760	chr6	9803164	9806499	-
Csaw4_6G012420	chr6	10478879	10479948	-
Csaw4_6G013540	chr6	11294392	11299257	+
Csaw4_6G014770	chr6	12436248	12437308	-
Csaw4_6G015050	chr6	12615215	12616108	-
Csaw4_6G019560	chr6	15360330	15361342	-
Csaw4_6G019940	chr6	15685224	15692283	+
Csaw4_6G020000	chr6	15736102	15739799	-
Csaw4_6G023100	chr6	16797493	16799009	+
Csaw4_6G035410	chr6	24733232	24734730	+
Csaw4_6G035940	chr6	25105844	25106749	+
Csaw4_6G036490	chr6	25483452	25484885	-
Csaw4_6G036810	chr6	25696537	25697692	-
Csaw4_6G038840	chr6	26324903	26326128	-
Csaw4_6G041370	chr6	27663429	27665301	-
Csaw4_6G041380	chr6	27668623	27673038	-
Csaw4_6G042300	chr6	28075064	28077118	-
Csaw4_6G042990	chr6	28398929	28400471	-
Csaw4_6G044260	chr6	29081886	29084029	-
Csaw4_6G046490	chr6	30434583	30435452	+
Csaw4_7G000860	chr7	814273	815583	-
Csaw4_7G003490	chr7	2609319	2611137	+
Csaw4_7G004000	chr7	2934090	2936242	+
Csaw4_7G007690	chr7	5339160	5347075	-
Csaw4_7G017140	chr7	8908472	8910390	-
Csaw4_7G017170	chr7	8992563	8993846	-
Csaw4_7G017180	chr7	9023637	9024489	-
Csaw4_7G017220	chr7	9042781	9046630	-
Csaw4_7G017230	chr7	9059845	9060100	-
Csaw4_7G019120	chr7	9966820	9968897	+
Csaw4_7G019850	chr7	10695228	10695801	-
Csaw4_7G023890	chr7	14904593	14906009	+
Csaw4_7G026880	chr7	17168307	17169703	+
Csaw4_7G027730	chr7	17716624	17718802	-
Csaw4_UNG244770	tig00001554	3942	4442	-
Csaw4_UNG244780	tig00001554	5050	5450	-
Csaw4_UNG400450	tig00125942	24302	26945	+
Cucumis sativus-W8
Gene ID	Chromsome	Start	End	Strand
Csaw8_1G001470	chr1	868144	870481	-
Csaw8_1G002020	chr1	1290563	1291905	-
[truncated: 14,042 more rows]

## Sheet: Supplementary table 3
Supplementary table 3. MYB OGGs (orthologous gene groups) in core, softcore, shell and line-specific/cloud groups of Cucurbitaceae.
Classification	Classification criteria	OGG number
Core	In all accessions	25
softcore	>90% accessions	57
Shell	10%-90% accessions	19
Line-specific/cloud	<10% accessions	20

## Sheet: Supplementary table 4
Supplementary table 4. Co-expressed genes with MYBs identified by PCCs (Pearson correlation coefficients) using RNA-seq data of cucumber ('+' indicates the positive correlation, '-' indicates the negative correlation).
MYB gene	Co-expressed with MYBs	PCC	Correlation
CsaV3_1G001180	CsaV3_1G039360	0.966702	+
CsaV3_1G001180	CsaV3_2G028830	0.957645	+
CsaV3_1G001180	CsaV3_2G032300	0.983286	+
CsaV3_1G001180	CsaV3_3G008140	0.988848	+
CsaV3_1G001180	CsaV3_3G016370	0.957022	+
CsaV3_1G001180	CsaV3_3G049920	0.954009	+
CsaV3_1G001180	CsaV3_5G005880	0.950732	+
CsaV3_1G001180	CsaV3_7G031530	0.971704	+
CsaV3_1G001180	CsaV3_7G033360	0.952834	+
CsaV3_1G003670	CsaV3_5G004240	0.955398	+
CsaV3_1G004830	CsaV3_1G000240	0.986472	+
CsaV3_1G004830	CsaV3_1G000360	0.997759	+
CsaV3_1G004830	CsaV3_1G001740	0.979016	+
CsaV3_1G004830	CsaV3_1G002180	0.994913	+
CsaV3_1G004830	CsaV3_1G002200	0.981092	+
CsaV3_1G004830	CsaV3_1G002210	0.99152	+
CsaV3_1G004830	CsaV3_1G002240	0.960126	+
CsaV3_1G004830	CsaV3_1G002310	0.99015	+
CsaV3_1G004830	CsaV3_1G002380	0.999142	+
CsaV3_1G004830	CsaV3_1G003190	0.984214	+
CsaV3_1G004830	CsaV3_1G003400	0.997301	+
CsaV3_1G004830	CsaV3_1G003450	0.998993	+
CsaV3_1G004830	CsaV3_1G003710	0.998993	+
CsaV3_1G004830	CsaV3_1G003840	0.998434	+
CsaV3_1G004830	CsaV3_1G003970	0.975342	+
CsaV3_1G004830	CsaV3_1G003980	0.990473	+
CsaV3_1G004830	CsaV3_1G004000	0.998904	+
CsaV3_1G004830	CsaV3_1G004090	0.998993	+
CsaV3_1G004830	CsaV3_1G004570	0.999056	+
CsaV3_1G004830	CsaV3_1G005130	0.998993	+
CsaV3_1G004830	CsaV3_1G005170	0.962771	+
CsaV3_1G004830	CsaV3_1G005340	0.998993	+
CsaV3_1G004830	CsaV3_1G005490	0.977941	+
CsaV3_1G004830	CsaV3_1G005740	0.996017	+
CsaV3_1G004830	CsaV3_1G005750	0.989775	+
CsaV3_1G004830	CsaV3_1G006300	0.998993	+
CsaV3_1G004830	CsaV3_1G006470	0.989639	+
CsaV3_1G004830	CsaV3_1G006570	0.97401	+
CsaV3_1G004830	CsaV3_1G006720	0.982199	+
CsaV3_1G004830	CsaV3_1G006730	0.998026	+
CsaV3_1G004830	CsaV3_1G006760	0.968589	+
CsaV3_1G004830	CsaV3_1G006900	0.991964	+
CsaV3_1G004830	CsaV3_1G006920	0.979651	+
CsaV3_1G004830	CsaV3_1G007590	0.998993	+
CsaV3_1G004830	CsaV3_1G007800	0.998993	+
CsaV3_1G004830	CsaV3_1G007810	0.996417	+
CsaV3_1G004830	CsaV3_1G007870	0.997819	+
CsaV3_1G004830	CsaV3_1G008470	0.956143	+
CsaV3_1G004830	CsaV3_1G008690	0.982164	+
CsaV3_1G004830	CsaV3_1G008880	0.998993	+
CsaV3_1G004830	CsaV3_1G008940	0.999049	+
CsaV3_1G004830	CsaV3_1G008960	0.977088	+
CsaV3_1G004830	CsaV3_1G008980	0.99908	+
CsaV3_1G004830	CsaV3_1G008990	0.993253	+
CsaV3_1G004830	CsaV3_1G009960	0.982064	+
CsaV3_1G004830	CsaV3_1G009980	0.990525	+
CsaV3_1G004830	CsaV3_1G009990	0.997059	+
CsaV3_1G004830	CsaV3_1G010290	0.998993	+
CsaV3_1G004830	CsaV3_1G010330	0.973527	+
CsaV3_1G004830	CsaV3_1G010340	0.997148	+
CsaV3_1G004830	CsaV3_1G010350	0.99882	+
CsaV3_1G004830	CsaV3_1G010360	0.998967	+
CsaV3_1G004830	CsaV3_1G010410	0.950281	+
CsaV3_1G004830	CsaV3_1G010460	0.998993	+
CsaV3_1G004830	CsaV3_1G010480	0.978414	+
CsaV3_1G004830	CsaV3_1G010590	0.953664	+
CsaV3_1G004830	CsaV3_1G010640	0.998532	+
CsaV3_1G004830	CsaV3_1G010830	0.961037	+
CsaV3_1G004830	CsaV3_1G011210	0.957542	+
CsaV3_1G004830	CsaV3_1G011250	0.954839	+
CsaV3_1G004830	CsaV3_1G011410	0.952922	+
CsaV3_1G004830	CsaV3_1G011460	0.95166	+
CsaV3_1G004830	CsaV3_1G011550	0.998993	+
CsaV3_1G004830	CsaV3_1G011590	0.997172	+
CsaV3_1G004830	CsaV3_1G011600	0.998993	+
CsaV3_1G004830	CsaV3_1G011620	0.998993	+
CsaV3_1G004830	CsaV3_1G011640	0.995172	+
CsaV3_1G004830	CsaV3_1G011730	0.991524	+
CsaV3_1G004830	CsaV3_1G011980	0.998993	+
CsaV3_1G004830	CsaV3_1G012930	0.984031	+
CsaV3_1G004830	CsaV3_1G013240	0.988301	+
CsaV3_1G004830	CsaV3_1G013360	0.998523	+
CsaV3_1G004830	CsaV3_1G013370	0.964852	+
CsaV3_1G004830	CsaV3_1G013620	0.961855	+
CsaV3_1G004830	CsaV3_1G013720	0.991234	+
CsaV3_1G004830	CsaV3_1G013760	0.996607	+
CsaV3_1G004830	CsaV3_1G013790	0.998701	+
CsaV3_1G004830	CsaV3_1G013840	0.999054	+
CsaV3_1G004830	CsaV3_1G013910	0.998993	+
CsaV3_1G004830	CsaV3_1G013950	0.988061	+
CsaV3_1G004830	CsaV3_1G014080	0.99601	+
CsaV3_1G004830	CsaV3_1G014180	0.98151	+
CsaV3_1G004830	CsaV3_1G014650	0.998716	+
CsaV3_1G004830	CsaV3_1G014670	0.998945	+
CsaV3_1G004830	CsaV3_1G014690	0.987865	+
CsaV3_1G004830	CsaV3_1G014730	0.99662	+
CsaV3_1G004830	CsaV3_1G014830	0.96895	+
CsaV3_1G004830	CsaV3_1G014970	0.998993	+
CsaV3_1G004830	CsaV3_1G015180	0.995406	+
CsaV3_1G004830	CsaV3_1G015190	0.992724	+
CsaV3_1G004830	CsaV3_1G015280	0.998993	+
CsaV3_1G004830	CsaV3_1G015780	0.991823	+
CsaV3_1G004830	CsaV3_1G019640	0.991768	+
CsaV3_1G004830	CsaV3_1G019650	0.96736	+
CsaV3_1G004830	CsaV3_1G021830	0.971273	+
CsaV3_1G004830	CsaV3_1G024210	0.98867	+
CsaV3_1G004830	CsaV3_1G026620	0.998815	+
CsaV3_1G004830	CsaV3_1G026660	0.962919	+
CsaV3_1G004830	CsaV3_1G026780	0.998993	+
CsaV3_1G004830	CsaV3_1G027980	0.964649	+
CsaV3_1G004830	CsaV3_1G028300	0.982957	+
CsaV3_1G004830	CsaV3_1G028640	0.996979	+
CsaV3_1G004830	CsaV3_1G028850	0.993313	+
CsaV3_1G004830	CsaV3_1G029340	0.998626	+
CsaV3_1G004830	CsaV3_1G029950	0.998993	+
CsaV3_1G004830	CsaV3_1G030140	0.973642	+
CsaV3_1G004830	CsaV3_1G030370	0.999176	+
CsaV3_1G004830	CsaV3_1G030380	0.998414	+
CsaV3_1G004830	CsaV3_1G030570	0.993832	+
CsaV3_1G004830	CsaV3_1G030660	0.961811	+
CsaV3_1G004830	CsaV3_1G030700	0.966719	+
CsaV3_1G004830	CsaV3_1G031310	0.998608	+
CsaV3_1G004830	CsaV3_1G031530	0.990134	+
CsaV3_1G004830	CsaV3_1G031540	0.992375	+
CsaV3_1G004830	CsaV3_1G031620	0.990184	+
CsaV3_1G004830	CsaV3_1G032000	0.952853	+
CsaV3_1G004830	CsaV3_1G032090	0.999478	+
CsaV3_1G004830	CsaV3_1G032290	0.97346	+
CsaV3_1G004830	CsaV3_1G032390	0.998993	+
CsaV3_1G004830	CsaV3_1G032480	0.988335	+
CsaV3_1G004830	CsaV3_1G033110	0.998523	+
CsaV3_1G004830	CsaV3_1G033150	0.997025	+
CsaV3_1G004830	CsaV3_1G033600	0.964049	+
CsaV3_1G004830	CsaV3_1G033660	0.961287	+
CsaV3_1G004830	CsaV3_1G033980	0.997784	+
CsaV3_1G004830	CsaV3_1G034100	0.951712	+
CsaV3_1G004830	CsaV3_1G034440	0.985614	+
CsaV3_1G004830	CsaV3_1G035790	0.998993	+
CsaV3_1G004830	CsaV3_1G035800	0.956287	+
CsaV3_1G004830	CsaV3_1G035990	0.995086	+
CsaV3_1G004830	CsaV3_1G036060	0.999141	+
CsaV3_1G004830	CsaV3_1G036080	0.994801	+
CsaV3_1G004830	CsaV3_1G036150	0.985338	+
CsaV3_1G004830	CsaV3_1G036420	0.956344	+
CsaV3_1G004830	CsaV3_1G036480	0.973846	+
CsaV3_1G004830	CsaV3_1G036510	0.997284	+
CsaV3_1G004830	CsaV3_1G036780	0.9523	+
CsaV3_1G004830	CsaV3_1G036900	0.963561	+
CsaV3_1G004830	CsaV3_1G037070	0.999181	+
CsaV3_1G004830	CsaV3_1G037280	0.998993	+
CsaV3_1G004830	CsaV3_1G037450	0.982822	+
CsaV3_1G004830	CsaV3_1G037470	0.998993	+
CsaV3_1G004830	CsaV3_1G037490	0.999139	+
CsaV3_1G004830	CsaV3_1G037530	0.998366	+
CsaV3_1G004830	CsaV3_1G037540	0.983801	+
CsaV3_1G004830	CsaV3_1G037640	0.996431	+
CsaV3_1G004830	CsaV3_1G037680	0.975419	+
CsaV3_1G004830	CsaV3_1G038300	0.984072	+
CsaV3_1G004830	CsaV3_1G038370	0.998993	+
CsaV3_1G004830	CsaV3_1G038520	0.984605	+
CsaV3_1G004830	CsaV3_1G038530	0.999503	+
CsaV3_1G004830	CsaV3_1G038540	0.999214	+
CsaV3_1G004830	CsaV3_1G038580	0.998979	+
CsaV3_1G004830	CsaV3_1G038590	0.999202	+
CsaV3_1G004830	CsaV3_1G038860	0.998796	+
CsaV3_1G004830	CsaV3_1G038910	0.998993	+
CsaV3_1G004830	CsaV3_1G039330	0.994393	+
CsaV3_1G004830	CsaV3_1G039350	0.991008	+
CsaV3_1G004830	CsaV3_1G039480	0.998993	+
CsaV3_1G004830	CsaV3_1G039840	0.961849	+
CsaV3_1G004830	CsaV3_1G039850	0.985276	+
CsaV3_1G004830	CsaV3_1G040050	0.998993	+
CsaV3_1G004830	CsaV3_1G040570	0.998993	+
CsaV3_1G004830	CsaV3_1G040580	0.96153	+
CsaV3_1G004830	CsaV3_1G040600	0.982262	+
CsaV3_1G004830	CsaV3_1G040830	0.979565	+
CsaV3_1G004830	CsaV3_1G041090	0.957513	+
CsaV3_1G004830	CsaV3_1G041400	0.999147	+
CsaV3_1G004830	CsaV3_1G041760	0.954045	+
CsaV3_1G004830	CsaV3_1G042410	0.998196	+
CsaV3_1G004830	CsaV3_1G042470	0.98357	+
CsaV3_1G004830	CsaV3_1G042500	0.998993	+
CsaV3_1G004830	CsaV3_1G042540	0.99898	+
CsaV3_1G004830	CsaV3_1G042650	0.998753	+
CsaV3_1G004830	CsaV3_1G042660	0.998236	+
CsaV3_1G004830	CsaV3_1G043130	0.985368	+
CsaV3_1G004830	CsaV3_1G043200	0.998678	+
CsaV3_1G004830	CsaV3_1G043300	0.971684	+
CsaV3_1G004830	CsaV3_1G043640	0.950478	+
CsaV3_1G004830	CsaV3_1G043880	0.998993	+
CsaV3_1G004830	CsaV3_1G044030	0.998993	+
CsaV3_1G004830	CsaV3_1G044100	0.995897	+
CsaV3_1G004830	CsaV3_1G044120	0.998974	+
CsaV3_1G004830	CsaV3_1G044380	0.998993	+
CsaV3_1G004830	CsaV3_1G044400	0.993241	+
CsaV3_1G004830	CsaV3_1G044740	0.988714	+
CsaV3_1G004830	CsaV3_1G044880	0.998993	+
CsaV3_1G004830	CsaV3_1G044900	0.998995	+
CsaV3_1G004830	CsaV3_1G044920	0.998993	+
CsaV3_1G004830	CsaV3_1G045410	0.998993	+
CsaV3_1G004830	CsaV3_1G046040	0.998993	+
CsaV3_1G004830	CsaV3_1G046050	0.961393	+
CsaV3_1G004830	CsaV3_1G046410	0.999017	+
CsaV3_1G004830	CsaV3_1G046430	0.99901	+
CsaV3_1G004830	CsaV3_1G046440	0.977648	+
CsaV3_1G004830	CsaV3_1G046460	0.998993	+
CsaV3_1G004830	CsaV3_1G046620	0.955898	+
CsaV3_1G004830	CsaV3_1G046760	0.999041	+
CsaV3_1G004830	CsaV3_2G001540	0.996479	+
CsaV3_1G004830	CsaV3_2G001660	0.996562	+
CsaV3_1G004830	CsaV3_2G001760	0.989524	+
CsaV3_1G004830	CsaV3_2G001830	0.995484	+
CsaV3_1G004830	CsaV3_2G001980	0.952084	+
CsaV3_1G004830	CsaV3_2G002110	0.998993	+
CsaV3_1G004830	CsaV3_2G002400	0.998993	+
CsaV3_1G004830	CsaV3_2G002720	0.998485	+
CsaV3_1G004830	CsaV3_2G002940	0.998993	+
CsaV3_1G004830	CsaV3_2G003000	0.975641	+
CsaV3_1G004830	CsaV3_2G003110	0.981786	+
CsaV3_1G004830	CsaV3_2G003450	0.998403	+
CsaV3_1G004830	CsaV3_2G003600	0.998993	+
CsaV3_1G004830	CsaV3_2G003800	0.998993	+
CsaV3_1G004830	CsaV3_2G003820	0.996128	+
CsaV3_1G004830	CsaV3_2G003830	0.998993	+
CsaV3_1G004830	CsaV3_2G003890	0.998993	+
CsaV3_1G004830	CsaV3_2G004090	0.974284	+
CsaV3_1G004830	CsaV3_2G004190	0.998882	+
CsaV3_1G004830	CsaV3_2G004250	0.99896	+
CsaV3_1G004830	CsaV3_2G004430	0.998495	+
CsaV3_1G004830	CsaV3_2G004780	0.995759	+
CsaV3_1G004830	CsaV3_2G004790	0.995189	+
CsaV3_1G004830	CsaV3_2G004850	0.962037	+
CsaV3_1G004830	CsaV3_2G004860	0.983907	+
CsaV3_1G004830	CsaV3_2G004870	0.995961	+
CsaV3_1G004830	CsaV3_2G005010	0.980404	+
CsaV3_1G004830	CsaV3_2G005030	0.974624	+
CsaV3_1G004830	CsaV3_2G005050	0.998366	+
CsaV3_1G004830	CsaV3_2G005060	0.999249	+
CsaV3_1G004830	CsaV3_2G006370	0.998993	+
CsaV3_1G004830	CsaV3_2G006420	0.957272	+
CsaV3_1G004830	CsaV3_2G006660	0.996875	+
CsaV3_1G004830	CsaV3_2G006770	0.998134	+
CsaV3_1G004830	CsaV3_2G007080	0.997758	+
CsaV3_1G004830	CsaV3_2G007300	0.970906	+
CsaV3_1G004830	CsaV3_2G007440	0.998364	+
CsaV3_1G004830	CsaV3_2G007940	0.982012	+
CsaV3_1G004830	CsaV3_2G007960	0.996172	+
CsaV3_1G004830	CsaV3_2G008030	0.953608	+
CsaV3_1G004830	CsaV3_2G008100	0.999054	+
CsaV3_1G004830	CsaV3_2G008140	0.998778	+
CsaV3_1G004830	CsaV3_2G008290	0.976789	+
CsaV3_1G004830	CsaV3_2G008390	0.998993	+
CsaV3_1G004830	CsaV3_2G008430	0.994086	+
CsaV3_1G004830	CsaV3_2G009060	0.999087	+
CsaV3_1G004830	CsaV3_2G009070	0.999306	+
CsaV3_1G004830	CsaV3_2G009180	0.998067	+
CsaV3_1G004830	CsaV3_2G009630	0.991023	+
CsaV3_1G004830	CsaV3_2G009640	0.993772	+
CsaV3_1G004830	CsaV3_2G009940	0.995271	+
CsaV3_1G004830	CsaV3_2G010130	0.969582	+
CsaV3_1G004830	CsaV3_2G010320	0.998907	+
CsaV3_1G004830	CsaV3_2G010600	0.998993	+
CsaV3_1G004830	CsaV3_2G010630	0.998993	+
CsaV3_1G004830	CsaV3_2G010870	0.988339	+
CsaV3_1G004830	CsaV3_2G011000	0.997961	+
CsaV3_1G004830	CsaV3_2G011010	0.998993	+
CsaV3_1G004830	CsaV3_2G011400	0.985439	+
CsaV3_1G004830	CsaV3_2G011510	0.995832	+
CsaV3_1G004830	CsaV3_2G012160	0.954424	+
CsaV3_1G004830	CsaV3_2G012330	0.997049	+
CsaV3_1G004830	CsaV3_2G012780	0.997295	+
CsaV3_1G004830	CsaV3_2G012790	0.997675	+
CsaV3_1G004830	CsaV3_2G012800	0.968209	+
CsaV3_1G004830	CsaV3_2G012850	0.997707	+
CsaV3_1G004830	CsaV3_2G012880	0.998993	+
CsaV3_1G004830	CsaV3_2G012890	0.993549	+
CsaV3_1G004830	CsaV3_2G012900	0.998462	+
CsaV3_1G004830	CsaV3_2G012980	0.998993	+
CsaV3_1G004830	CsaV3_2G013060	0.998993	+
CsaV3_1G004830	CsaV3_2G013360	0.993001	+
CsaV3_1G004830	CsaV3_2G013740	0.998993	+
CsaV3_1G004830	CsaV3_2G013920	0.998993	+
CsaV3_1G004830	CsaV3_2G014070	0.987055	+
CsaV3_1G004830	CsaV3_2G014140	0.975092	+
CsaV3_1G004830	CsaV3_2G014160	0.988538	+
CsaV3_1G004830	CsaV3_2G014310	0.999077	+
CsaV3_1G004830	CsaV3_2G014490	0.988163	+
CsaV3_1G004830	CsaV3_2G014600	0.99906	+
CsaV3_1G004830	CsaV3_2G014610	0.967604	+
CsaV3_1G004830	CsaV3_2G014630	0.996647	+
CsaV3_1G004830	CsaV3_2G015000	0.999064	+
CsaV3_1G004830	CsaV3_2G015960	0.998883	+
CsaV3_1G004830	CsaV3_2G016260	0.99114	+
CsaV3_1G004830	CsaV3_2G016300	0.998734	+
CsaV3_1G004830	CsaV3_2G016780	0.998993	+
CsaV3_1G004830	CsaV3_2G016790	0.998009	+
CsaV3_1G004830	CsaV3_2G016920	0.969831	+
CsaV3_1G004830	CsaV3_2G017250	0.998588	+
CsaV3_1G004830	CsaV3_2G017360	0.998993	+
CsaV3_1G004830	CsaV3_2G017390	0.998993	+
CsaV3_1G004830	CsaV3_2G017400	0.998993	+
CsaV3_1G004830	CsaV3_2G017500	0.998993	+
CsaV3_1G004830	CsaV3_2G017610	0.998993	+
CsaV3_1G004830	CsaV3_2G017980	0.999037	+
CsaV3_1G004830	CsaV3_2G018010	0.994912	+
CsaV3_1G004830	CsaV3_2G018180	0.962859	+
CsaV3_1G004830	CsaV3_2G019470	0.998993	+
CsaV3_1G004830	CsaV3_2G023200	0.998993	+
CsaV3_1G004830	CsaV3_2G023220	0.972788	+
CsaV3_1G004830	CsaV3_2G024340	0.999053	+
CsaV3_1G004830	CsaV3_2G024720	0.950172	+
CsaV3_1G004830	CsaV3_2G024830	0.972228	+
CsaV3_1G004830	CsaV3_2G025050	0.998993	+
CsaV3_1G004830	CsaV3_2G025220	0.989121	+
CsaV3_1G004830	CsaV3_2G025740	0.998993	+
CsaV3_1G004830	CsaV3_2G026160	0.984017	+
CsaV3_1G004830	CsaV3_2G026280	0.989466	+
CsaV3_1G004830	CsaV3_2G026320	0.996007	+
CsaV3_1G004830	CsaV3_2G026340	0.955051	+
CsaV3_1G004830	CsaV3_2G026370	0.984121	+
CsaV3_1G004830	CsaV3_2G026510	0.972647	+
CsaV3_1G004830	CsaV3_2G026720	0.998993	+
CsaV3_1G004830	CsaV3_2G027830	0.998057	+
CsaV3_1G004830	CsaV3_2G027850	0.997418	+
CsaV3_1G004830	CsaV3_2G027870	0.96278	+
CsaV3_1G004830	CsaV3_2G027920	0.998993	+
CsaV3_1G004830	CsaV3_2G027940	0.998993	+
CsaV3_1G004830	CsaV3_2G027960	0.996267	+
CsaV3_1G004830	CsaV3_2G028100	0.998993	+
CsaV3_1G004830	CsaV3_2G028150	0.995849	+
CsaV3_1G004830	CsaV3_2G028230	0.998993	+
CsaV3_1G004830	CsaV3_2G028390	0.994606	+
CsaV3_1G004830	CsaV3_2G028410	0.985442	+
CsaV3_1G004830	CsaV3_2G028710	0.998993	+
CsaV3_1G004830	CsaV3_2G028790	0.985941	+
CsaV3_1G004830	CsaV3_2G028820	0.990189	+
CsaV3_1G004830	CsaV3_2G028920	0.991628	+
CsaV3_1G004830	CsaV3_2G029230	0.988199	+
CsaV3_1G004830	CsaV3_2G029610	0.96022	+
CsaV3_1G004830	CsaV3_2G029740	0.981458	+
CsaV3_1G004830	CsaV3_2G029900	0.998676	+
CsaV3_1G004830	CsaV3_2G029930	0.997106	+
CsaV3_1G004830	CsaV3_2G030870	0.998997	+
CsaV3_1G004830	CsaV3_2G031140	0.999014	+
CsaV3_1G004830	CsaV3_2G031470	0.998993	+
CsaV3_1G004830	CsaV3_2G031670	0.997801	+
CsaV3_1G004830	CsaV3_2G031980	0.988919	+
CsaV3_1G004830	CsaV3_2G032010	0.997213	+
CsaV3_1G004830	CsaV3_2G032360	0.997941	+
CsaV3_1G004830	CsaV3_2G032400	0.960739	+
CsaV3_1G004830	CsaV3_2G032690	0.998993	+
CsaV3_1G004830	CsaV3_2G032720	0.999152	+
CsaV3_1G004830	CsaV3_2G033070	0.967318	+
CsaV3_1G004830	CsaV3_2G033930	0.994134	+
CsaV3_1G004830	CsaV3_2G034110	0.998993	+
CsaV3_1G004830	CsaV3_2G034460	0.987374	+
CsaV3_1G004830	CsaV3_2G034530	0.998724	+
CsaV3_1G004830	CsaV3_2G034590	0.999048	+
CsaV3_1G004830	CsaV3_2G034820	0.999198	+
CsaV3_1G004830	CsaV3_2G035150	0.987863	+
CsaV3_1G004830	CsaV3_2G035260	0.999131	+
CsaV3_1G004830	CsaV3_2G035290	0.967127	+
CsaV3_1G004830	CsaV3_2G035310	0.99163	+
CsaV3_1G004830	CsaV3_2G035320	0.998993	+
CsaV3_1G004830	CsaV3_2G035450	0.991412	+
CsaV3_1G004830	CsaV3_2G035570	0.998993	+
CsaV3_1G004830	CsaV3_2G036190	0.998656	+
CsaV3_1G004830	CsaV3_2G036490	0.982674	+
CsaV3_1G004830	CsaV3_2G036530	0.998592	+
CsaV3_1G004830	CsaV3_2G036560	0.971962	+
CsaV3_1G004830	CsaV3_2G036610	0.998993	+
CsaV3_1G004830	CsaV3_3G000190	0.983489	+
CsaV3_1G004830	CsaV3_3G000240	0.998511	+
CsaV3_1G004830	CsaV3_3G000450	0.998993	+
CsaV3_1G004830	CsaV3_3G000610	0.998245	+
CsaV3_1G004830	CsaV3_3G000700	0.952412	+
CsaV3_1G004830	CsaV3_3G001180	0.998993	+
CsaV3_1G004830	CsaV3_3G001430	0.991345	+
CsaV3_1G004830	CsaV3_3G001620	0.999	+
CsaV3_1G004830	CsaV3_3G001640	0.998246	+
CsaV3_1G004830	CsaV3_3G001810	0.999029	+
CsaV3_1G004830	CsaV3_3G001920	0.999268	+
CsaV3_1G004830	CsaV3_3G001970	0.998993	+
CsaV3_1G004830	CsaV3_3G002230	0.972121	+
CsaV3_1G004830	CsaV3_3G002840	0.998991	+
CsaV3_1G004830	CsaV3_3G003460	0.998993	+
CsaV3_1G004830	CsaV3_3G003650	0.999024	+
CsaV3_1G004830	CsaV3_3G004000	0.998196	+
CsaV3_1G004830	CsaV3_3G004040	0.952268	+
CsaV3_1G004830	CsaV3_3G004660	0.999244	+
CsaV3_1G004830	CsaV3_3G004980	0.998993	+
CsaV3_1G004830	CsaV3_3G005050	0.998993	+
CsaV3_1G004830	CsaV3_3G005290	0.950262	+
CsaV3_1G004830	CsaV3_3G005300	0.998993	+
CsaV3_1G004830	CsaV3_3G005450	0.997779	+
CsaV3_1G004830	CsaV3_3G005580	0.998993	+
CsaV3_1G004830	CsaV3_3G005650	0.963264	+
CsaV3_1G004830	CsaV3_3G005900	0.987236	+
CsaV3_1G004830	CsaV3_3G006100	0.998993	+
CsaV3_1G004830	CsaV3_3G006370	0.999058	+
CsaV3_1G004830	CsaV3_3G006650	0.997505	+
CsaV3_1G004830	CsaV3_3G006900	0.998417	+
CsaV3_1G004830	CsaV3_3G006980	0.980598	+
CsaV3_1G004830	CsaV3_3G007000	0.998993	+
CsaV3_1G004830	CsaV3_3G007320	0.978384	+
CsaV3_1G004830	CsaV3_3G007900	0.984036	+
CsaV3_1G004830	CsaV3_3G008060	0.98895	+
CsaV3_1G004830	CsaV3_3G008200	0.995454	+
CsaV3_1G004830	CsaV3_3G008480	0.995432	+
CsaV3_1G004830	CsaV3_3G008490	0.998993	+
CsaV3_1G004830	CsaV3_3G008580	0.998027	+
CsaV3_1G004830	CsaV3_3G009170	0.998993	+
CsaV3_1G004830	CsaV3_3G009880	0.98931	+
CsaV3_1G004830	CsaV3_3G010090	0.999177	+
CsaV3_1G004830	CsaV3_3G010100	0.998113	+
CsaV3_1G004830	CsaV3_3G010160	0.989985	+
CsaV3_1G004830	CsaV3_3G010520	0.964287	+
CsaV3_1G004830	CsaV3_3G010720	0.979466	+
CsaV3_1G004830	CsaV3_3G011400	0.955695	+
CsaV3_1G004830	CsaV3_3G011430	0.95185	+
CsaV3_1G004830	CsaV3_3G011570	0.991362	+
CsaV3_1G004830	CsaV3_3G011850	0.967829	+
CsaV3_1G004830	CsaV3_3G011910	0.972136	+
CsaV3_1G004830	CsaV3_3G012150	0.998983	+
CsaV3_1G004830	CsaV3_3G012180	0.998993	+
CsaV3_1G004830	CsaV3_3G012380	0.984633	+
CsaV3_1G004830	CsaV3_3G012450	0.951616	+
CsaV3_1G004830	CsaV3_3G012460	0.998993	+
CsaV3_1G004830	CsaV3_3G012540	0.951938	+
CsaV3_1G004830	CsaV3_3G012700	0.958212	+
CsaV3_1G004830	CsaV3_3G012720	0.991696	+
CsaV3_1G004830	CsaV3_3G012800	0.976728	+
CsaV3_1G004830	CsaV3_3G012970	0.999046	+
CsaV3_1G004830	CsaV3_3G013120	0.964005	+
CsaV3_1G004830	CsaV3_3G013460	0.997109	+
CsaV3_1G004830	CsaV3_3G013470	0.974658	+
CsaV3_1G004830	CsaV3_3G013700	0.998993	+
CsaV3_1G004830	CsaV3_3G013770	0.997512	+
CsaV3_1G004830	CsaV3_3G013960	0.987285	+
CsaV3_1G004830	CsaV3_3G013970	0.955166	+
CsaV3_1G004830	CsaV3_3G014160	0.996088	+
CsaV3_1G004830	CsaV3_3G014570	0.984977	+
CsaV3_1G004830	CsaV3_3G014920	0.986189	+
CsaV3_1G004830	CsaV3_3G014950	0.98927	+
CsaV3_1G004830	CsaV3_3G015080	0.99026	+
CsaV3_1G004830	CsaV3_3G015290	0.972259	+
CsaV3_1G004830	CsaV3_3G015460	0.973367	+
CsaV3_1G004830	CsaV3_3G015900	0.954936	+
CsaV3_1G004830	CsaV3_3G016030	0.995286	+
CsaV3_1G004830	CsaV3_3G016090	0.981338	+
CsaV3_1G004830	CsaV3_3G016140	0.998993	+
CsaV3_1G004830	CsaV3_3G016160	0.983349	+
CsaV3_1G004830	CsaV3_3G016190	0.995413	+
CsaV3_1G004830	CsaV3_3G016220	0.998297	+
CsaV3_1G004830	CsaV3_3G016580	0.998993	+
CsaV3_1G004830	CsaV3_3G016700	0.999149	+
CsaV3_1G004830	CsaV3_3G016800	0.997324	+
CsaV3_1G004830	CsaV3_3G017520	0.998993	+
CsaV3_1G004830	CsaV3_3G017680	0.998993	+
CsaV3_1G004830	CsaV3_3G017940	0.998993	+
CsaV3_1G004830	CsaV3_3G018330	0.998777	+
CsaV3_1G004830	CsaV3_3G018550	0.992	+
CsaV3_1G004830	CsaV3_3G018790	0.954487	+
CsaV3_1G004830	CsaV3_3G018920	0.998483	+
CsaV3_1G004830	CsaV3_3G018940	0.99173	+
CsaV3_1G004830	CsaV3_3G019020	0.998979	+
CsaV3_1G004830	CsaV3_3G019050	0.998993	+
CsaV3_1G004830	CsaV3_3G019090	0.998993	+
CsaV3_1G004830	CsaV3_3G019100	0.998975	+
CsaV3_1G004830	CsaV3_3G019330	0.998993	+
CsaV3_1G004830	CsaV3_3G019680	0.989271	+
CsaV3_1G004830	CsaV3_3G020200	0.998993	+
CsaV3_1G004830	CsaV3_3G020310	0.995984	+
CsaV3_1G004830	CsaV3_3G020900	0.998993	+
CsaV3_1G004830	CsaV3_3G020920	0.989775	+
CsaV3_1G004830	CsaV3_3G020990	0.970363	+
CsaV3_1G004830	CsaV3_3G021380	0.998972	+
CsaV3_1G004830	CsaV3_3G021400	0.99364	+
CsaV3_1G004830	CsaV3_3G021430	0.969267	+
CsaV3_1G004830	CsaV3_3G021460	0.990024	+
CsaV3_1G004830	CsaV3_3G021480	0.996782	+
CsaV3_1G004830	CsaV3_3G021540	0.956955	+
CsaV3_1G004830	CsaV3_3G021660	0.967345	+
CsaV3_1G004830	CsaV3_3G021800	0.976225	+
CsaV3_1G004830	CsaV3_3G021910	0.998993	+
CsaV3_1G004830	CsaV3_3G022290	0.983599	+
CsaV3_1G004830	CsaV3_3G022430	0.998993	+
CsaV3_1G004830	CsaV3_3G022490	0.998993	+
CsaV3_1G004830	CsaV3_3G022570	0.998993	+
CsaV3_1G004830	CsaV3_3G022950	0.998993	+
CsaV3_1G004830	CsaV3_3G022960	0.971597	+
CsaV3_1G004830	CsaV3_3G023620	0.990904	+
CsaV3_1G004830	CsaV3_3G023660	0.954796	+
CsaV3_1G004830	CsaV3_3G023740	0.9796	+
CsaV3_1G004830	CsaV3_3G026600	0.951843	+
CsaV3_1G004830	CsaV3_3G026610	0.953066	+
CsaV3_1G004830	CsaV3_3G026700	0.994605	+
CsaV3_1G004830	CsaV3_3G026740	0.97926	+
CsaV3_1G004830	CsaV3_3G027580	0.993959	+
CsaV3_1G004830	CsaV3_3G027950	0.998993	+
CsaV3_1G004830	CsaV3_3G028520	0.967447	+
CsaV3_1G004830	CsaV3_3G030000	0.998993	+
CsaV3_1G004830	CsaV3_3G030100	0.998993	+
CsaV3_1G004830	CsaV3_3G030860	0.950649	+
CsaV3_1G004830	CsaV3_3G030990	0.972547	+
CsaV3_1G004830	CsaV3_3G031060	0.981287	+
CsaV3_1G004830	CsaV3_3G031080	0.968602	+
CsaV3_1G004830	CsaV3_3G031090	0.997626	+
CsaV3_1G004830	CsaV3_3G031630	0.988468	+
CsaV3_1G004830	CsaV3_3G031660	0.998993	+
CsaV3_1G004830	CsaV3_3G032160	0.996216	+
CsaV3_1G004830	CsaV3_3G032170	0.985229	+
CsaV3_1G004830	CsaV3_3G032390	0.958097	+
CsaV3_1G004830	CsaV3_3G032530	0.998993	+
CsaV3_1G004830	CsaV3_3G032630	0.992828	+
CsaV3_1G004830	CsaV3_3G032830	0.988964	+
CsaV3_1G004830	CsaV3_3G032840	0.952207	+
CsaV3_1G004830	CsaV3_3G032850	0.957823	+
CsaV3_1G004830	CsaV3_3G032860	0.989402	+
CsaV3_1G004830	CsaV3_3G032950	0.955141	+
CsaV3_1G004830	CsaV3_3G033180	0.994128	+
CsaV3_1G004830	CsaV3_3G033200	0.993835	+
CsaV3_1G004830	CsaV3_3G033550	0.970656	+
CsaV3_1G004830	CsaV3_3G034130	0.995044	+
CsaV3_1G004830	CsaV3_3G034450	0.951169	+
CsaV3_1G004830	CsaV3_3G034780	0.997777	+
CsaV3_1G004830	CsaV3_3G034810	0.986948	+
CsaV3_1G004830	CsaV3_3G035230	0.998169	+
CsaV3_1G004830	CsaV3_3G035620	0.990575	+
CsaV3_1G004830	CsaV3_3G035690	0.998198	+
CsaV3_1G004830	CsaV3_3G036160	0.998993	+
CsaV3_1G004830	CsaV3_3G036180	0.998993	+
CsaV3_1G004830	CsaV3_3G036250	0.980127	+
CsaV3_1G004830	CsaV3_3G036450	0.984255	+
CsaV3_1G004830	CsaV3_3G036510	0.998791	+
CsaV3_1G004830	CsaV3_3G036600	0.979149	+
CsaV3_1G004830	CsaV3_3G036710	0.998317	+
CsaV3_1G004830	CsaV3_3G036720	0.981329	+
CsaV3_1G004830	CsaV3_3G036930	0.998993	+
CsaV3_1G004830	CsaV3_3G037180	0.99721	+
CsaV3_1G004830	CsaV3_3G037380	0.97298	+
CsaV3_1G004830	CsaV3_3G037540	0.985899	+
CsaV3_1G004830	CsaV3_3G037730	0.997267	+
CsaV3_1G004830	CsaV3_3G037820	0.953196	+
CsaV3_1G004830	CsaV3_3G037830	0.998993	+
CsaV3_1G004830	CsaV3_3G037840	0.998993	+
CsaV3_1G004830	CsaV3_3G037850	0.998993	+
CsaV3_1G004830	CsaV3_3G037910	0.998993	+
CsaV3_1G004830	CsaV3_3G037990	0.960605	+
CsaV3_1G004830	CsaV3_3G038100	0.978048	+
CsaV3_1G004830	CsaV3_3G038110	0.988945	+
CsaV3_1G004830	CsaV3_3G038330	0.969551	+
CsaV3_1G004830	CsaV3_3G038730	0.995349	+
CsaV3_1G004830	CsaV3_3G038740	0.997776	+
CsaV3_1G004830	CsaV3_3G038860	0.984972	+
CsaV3_1G004830	CsaV3_3G038930	0.998993	+
CsaV3_1G004830	CsaV3_3G039070	0.998677	+
CsaV3_1G004830	CsaV3_3G039420	0.964956	+
CsaV3_1G004830	CsaV3_3G039440	0.985733	+
CsaV3_1G004830	CsaV3_3G039640	0.999048	+
CsaV3_1G004830	CsaV3_3G040250	0.996989	+
CsaV3_1G004830	CsaV3_3G040580	0.998595	+
CsaV3_1G004830	CsaV3_3G041020	0.998715	+
CsaV3_1G004830	CsaV3_3G041220	0.958	+
CsaV3_1G004830	CsaV3_3G041420	0.977858	+
CsaV3_1G004830	CsaV3_3G041810	0.952447	+
CsaV3_1G004830	CsaV3_3G041840	0.969431	+
CsaV3_1G004830	CsaV3_3G042120	0.999172	+
CsaV3_1G004830	CsaV3_3G042130	0.998993	+
CsaV3_1G004830	CsaV3_3G042330	0.976878	+
CsaV3_1G004830	CsaV3_3G042590	0.999159	+
CsaV3_1G004830	CsaV3_3G042910	0.99392	+
CsaV3_1G004830	CsaV3_3G042980	0.953337	+
CsaV3_1G004830	CsaV3_3G043420	0.958397	+
CsaV3_1G004830	CsaV3_3G043590	0.998993	+
CsaV3_1G004830	CsaV3_3G043600	0.998993	+
CsaV3_1G004830	CsaV3_3G043920	0.998993	+
CsaV3_1G004830	CsaV3_3G044160	0.999067	+
CsaV3_1G004830	CsaV3_3G044500	0.998064	+
CsaV3_1G004830	CsaV3_3G044510	0.998964	+
CsaV3_1G004830	CsaV3_3G044560	0.997481	+
CsaV3_1G004830	CsaV3_3G044690	0.999043	+
CsaV3_1G004830	CsaV3_3G044740	0.96618	+
CsaV3_1G004830	CsaV3_3G044750	0.999031	+
CsaV3_1G004830	CsaV3_3G044970	0.998993	+
CsaV3_1G004830	CsaV3_3G044980	0.998993	+
CsaV3_1G004830	CsaV3_3G045060	0.98855	+
CsaV3_1G004830	CsaV3_3G045170	0.982971	+
CsaV3_1G004830	CsaV3_3G046160	0.958213	+
CsaV3_1G004830	CsaV3_3G046290	0.996525	+
CsaV3_1G004830	CsaV3_3G047030	0.979474	+
CsaV3_1G004830	CsaV3_3G047660	0.95453	+
CsaV3_1G004830	CsaV3_3G047750	0.999458	+
CsaV3_1G004830	CsaV3_3G047780	0.993173	+
CsaV3_1G004830	CsaV3_3G048150	0.999071	+
CsaV3_1G004830	CsaV3_3G048590	0.963751	+
CsaV3_1G004830	CsaV3_3G048960	0.998993	+
CsaV3_1G004830	CsaV3_3G049070	0.971222	+
CsaV3_1G004830	CsaV3_3G049130	0.96943	+
CsaV3_1G004830	CsaV3_3G049210	0.991594	+
CsaV3_1G004830	CsaV3_3G049250	0.998986	+
CsaV3_1G004830	CsaV3_3G049360	0.982772	+
CsaV3_1G004830	CsaV3_3G049810	0.998986	+
CsaV3_1G004830	CsaV3_3G049980	0.958253	+
CsaV3_1G004830	CsaV3_3G050000	0.999042	+
CsaV3_1G004830	CsaV3_4G000010	0.998993	+
CsaV3_1G004830	CsaV3_4G000150	0.995321	+
CsaV3_1G004830	CsaV3_4G000330	0.998993	+
CsaV3_1G004830	CsaV3_4G000340	0.996003	+
CsaV3_1G004830	CsaV3_4G000380	0.998993	+
CsaV3_1G004830	CsaV3_4G000640	0.96795	+
CsaV3_1G004830	CsaV3_4G000650	0.999026	+
CsaV3_1G004830	CsaV3_4G000990	0.976414	+
CsaV3_1G004830	CsaV3_4G001060	0.957438	+
CsaV3_1G004830	CsaV3_4G001620	0.998993	+
CsaV3_1G004830	CsaV3_4G002090	0.998993	+
CsaV3_1G004830	CsaV3_4G002200	0.997448	+
CsaV3_1G004830	CsaV3_4G002310	0.956293	+
CsaV3_1G004830	CsaV3_4G002390	0.976942	+
CsaV3_1G004830	CsaV3_4G003030	0.968343	+
CsaV3_1G004830	CsaV3_4G003120	0.998993	+
CsaV3_1G004830	CsaV3_4G003260	0.993884	+
CsaV3_1G004830	CsaV3_4G003640	0.998993	+
CsaV3_1G004830	CsaV3_4G003650	0.998993	+
CsaV3_1G004830	CsaV3_4G003740	0.998959	+
CsaV3_1G004830	CsaV3_4G003840	0.952551	+
CsaV3_1G004830	CsaV3_4G003920	0.998993	+
CsaV3_1G004830	CsaV3_4G003950	0.985604	+
CsaV3_1G004830	CsaV3_4G003960	0.999182	+
CsaV3_1G004830	CsaV3_4G003990	0.998824	+
CsaV3_1G004830	CsaV3_4G004100	0.980996	+
CsaV3_1G004830	CsaV3_4G004690	0.99893	+
CsaV3_1G004830	CsaV3_4G005390	0.969092	+
CsaV3_1G004830	CsaV3_4G005400	0.984852	+
CsaV3_1G004830	CsaV3_4G005430	0.994387	+
CsaV3_1G004830	CsaV3_4G005590	0.998113	+
CsaV3_1G004830	CsaV3_4G005600	0.970375	+
CsaV3_1G004830	CsaV3_4G005890	0.990536	+
CsaV3_1G004830	CsaV3_4G006080	0.998993	+
CsaV3_1G004830	CsaV3_4G006120	0.997926	+
CsaV3_1G004830	CsaV3_4G006160	0.991921	+
CsaV3_1G004830	CsaV3_4G006220	0.981433	+
CsaV3_1G004830	CsaV3_4G006250	0.998235	+
CsaV3_1G004830	CsaV3_4G006260	0.988018	+
CsaV3_1G004830	CsaV3_4G006460	0.968508	+
CsaV3_1G004830	CsaV3_4G006490	0.962671	+
CsaV3_1G004830	CsaV3_4G006780	0.998993	+
CsaV3_1G004830	CsaV3_4G006980	0.989958	+
CsaV3_1G004830	CsaV3_4G007010	0.981652	+
CsaV3_1G004830	CsaV3_4G007380	0.999149	+
CsaV3_1G004830	CsaV3_4G008020	0.98279	+
CsaV3_1G004830	CsaV3_4G008330	0.998993	+
CsaV3_1G004830	CsaV3_4G008340	0.983847	+
CsaV3_1G004830	CsaV3_4G008590	0.997321	+
CsaV3_1G004830	CsaV3_4G008690	0.956071	+
CsaV3_1G004830	CsaV3_4G009240	0.950412	+
CsaV3_1G004830	CsaV3_4G009570	0.99543	+
CsaV3_1G004830	CsaV3_4G009580	0.998928	+
CsaV3_1G004830	CsaV3_4G009600	0.998993	+
CsaV3_1G004830	CsaV3_4G009780	0.997004	+
CsaV3_1G004830	CsaV3_4G009950	0.998993	+
CsaV3_1G004830	CsaV3_4G010160	0.99891	+
CsaV3_1G004830	CsaV3_4G011710	0.99381	+
CsaV3_1G004830	CsaV3_4G012050	0.956443	+
CsaV3_1G004830	CsaV3_4G013480	0.996696	+
CsaV3_1G004830	CsaV3_4G014610	0.988554	+
CsaV3_1G004830	CsaV3_4G014790	0.999177	+
CsaV3_1G004830	CsaV3_4G014800	0.999118	+
CsaV3_1G004830	CsaV3_4G014980	0.998993	+
CsaV3_1G004830	CsaV3_4G017370	0.963242	+
CsaV3_1G004830	CsaV3_4G023480	0.957361	+
CsaV3_1G004830	CsaV3_4G023490	0.987191	+
CsaV3_1G004830	CsaV3_4G023510	0.995279	+
CsaV3_1G004830	CsaV3_4G023610	0.965628	+
CsaV3_1G004830	CsaV3_4G023620	0.984373	+
CsaV3_1G004830	CsaV3_4G023650	0.998988	+
CsaV3_1G004830	CsaV3_4G023670	0.999088	+
CsaV3_1G004830	CsaV3_4G023680	0.998993	+
CsaV3_1G004830	CsaV3_4G023770	0.975707	+
CsaV3_1G004830	CsaV3_4G023820	0.992079	+
CsaV3_1G004830	CsaV3_4G023830	0.997457	+
CsaV3_1G004830	CsaV3_4G023840	0.994223	+
CsaV3_1G004830	CsaV3_4G023850	0.998993	+
CsaV3_1G004830	CsaV3_4G023880	0.998949	+
CsaV3_1G004830	CsaV3_4G023910	0.998889	+
CsaV3_1G004830	CsaV3_4G023940	0.998993	+
CsaV3_1G004830	CsaV3_4G024120	0.998993	+
CsaV3_1G004830	CsaV3_4G024190	0.999431	+
CsaV3_1G004830	CsaV3_4G024230	0.998298	+
CsaV3_1G004830	CsaV3_4G024330	0.98961	+
CsaV3_1G004830	CsaV3_4G025130	0.998917	+
CsaV3_1G004830	CsaV3_4G025200	0.998993	+
CsaV3_1G004830	CsaV3_4G025260	0.998273	+
CsaV3_1G004830	CsaV3_4G025350	0.977139	+
CsaV3_1G004830	CsaV3_4G025360	0.998914	+
CsaV3_1G004830	CsaV3_4G025370	0.998993	+
CsaV3_1G004830	CsaV3_4G025450	0.998993	+
CsaV3_1G004830	CsaV3_4G025540	0.998994	+
CsaV3_1G004830	CsaV3_4G026030	0.997375	+
CsaV3_1G004830	CsaV3_4G026310	0.99608	+
CsaV3_1G004830	CsaV3_4G026410	0.952387	+
CsaV3_1G004830	CsaV3_4G026450	0.963624	+
CsaV3_1G004830	CsaV3_4G026540	0.967986	+
CsaV3_1G004830	CsaV3_4G026670	0.998993	+
CsaV3_1G004830	CsaV3_4G027010	0.952037	+
CsaV3_1G004830	CsaV3_4G027080	0.980385	+
CsaV3_1G004830	CsaV3_4G027100	0.999052	+
CsaV3_1G004830	CsaV3_4G027320	0.971391	+
CsaV3_1G004830	CsaV3_4G027760	0.97118	+
CsaV3_1G004830	CsaV3_4G028070	0.956384	+
CsaV3_1G004830	CsaV3_4G028180	0.968946	+
CsaV3_1G004830	CsaV3_4G028560	0.99842	+
CsaV3_1G004830	CsaV3_4G029270	0.998992	+
CsaV3_1G004830	CsaV3_4G029740	0.997777	+
CsaV3_1G004830	CsaV3_4G029750	0.998993	+
CsaV3_1G004830	CsaV3_4G030100	0.999018	+
CsaV3_1G004830	CsaV3_4G030550	0.999028	+
CsaV3_1G004830	CsaV3_4G030560	0.999161	+
CsaV3_1G004830	CsaV3_4G030620	0.972011	+
CsaV3_1G004830	CsaV3_4G030760	0.993759	+
CsaV3_1G004830	CsaV3_4G030820	0.998993	+
CsaV3_1G004830	CsaV3_4G030920	0.999009	+
CsaV3_1G004830	CsaV3_4G031230	0.984464	+
CsaV3_1G004830	CsaV3_4G031240	0.980722	+
CsaV3_1G004830	CsaV3_4G031540	0.967756	+
CsaV3_1G004830	CsaV3_4G031970	0.95036	+
CsaV3_1G004830	CsaV3_4G032010	0.99639	+
CsaV3_1G004830	CsaV3_4G032320	0.998987	+
CsaV3_1G004830	CsaV3_4G032760	0.961172	+
CsaV3_1G004830	CsaV3_4G032890	0.992582	+
CsaV3_1G004830	CsaV3_4G032970	0.998994	+
CsaV3_1G004830	CsaV3_4G033170	0.989106	+
CsaV3_1G004830	CsaV3_4G034410	0.952551	+
CsaV3_1G004830	CsaV3_4G034860	0.998993	+
CsaV3_1G004830	CsaV3_4G034980	0.998993	+
CsaV3_1G004830	CsaV3_4G035370	0.999429	+
CsaV3_1G004830	CsaV3_4G036120	0.991964	+
CsaV3_1G004830	CsaV3_4G036710	0.987208	+
CsaV3_1G004830	CsaV3_4G036740	0.992064	+
CsaV3_1G004830	CsaV3_4G036780	0.985706	+
CsaV3_1G004830	CsaV3_4G037280	0.950521	+
CsaV3_1G004830	CsaV3_5G000170	0.965374	+
CsaV3_1G004830	CsaV3_5G000680	0.998993	+
CsaV3_1G004830	CsaV3_5G000820	0.97774	+
CsaV3_1G004830	CsaV3_5G000850	0.998993	+
CsaV3_1G004830	CsaV3_5G001280	0.986075	+
CsaV3_1G004830	CsaV3_5G001660	0.958382	+
CsaV3_1G004830	CsaV3_5G001680	0.998493	+
CsaV3_1G004830	CsaV3_5G001700	0.998739	+
CsaV3_1G004830	CsaV3_5G002130	0.996596	+
CsaV3_1G004830	CsaV3_5G002330	0.982007	+
CsaV3_1G004830	CsaV3_5G002490	0.990814	+
CsaV3_1G004830	CsaV3_5G002910	0.998806	+
CsaV3_1G004830	CsaV3_5G003010	0.997646	+
CsaV3_1G004830	CsaV3_5G003220	0.998425	+
CsaV3_1G004830	CsaV3_5G003400	0.998993	+
CsaV3_1G004830	CsaV3_5G003480	0.9989	+
CsaV3_1G004830	CsaV3_5G003610	0.999109	+
CsaV3_1G004830	CsaV3_5G003790	0.97564	+
CsaV3_1G004830	CsaV3_5G003860	0.998262	+
CsaV3_1G004830	CsaV3_5G004050	0.998993	+
CsaV3_1G004830	CsaV3_5G004070	0.998993	+
CsaV3_1G004830	CsaV3_5G004080	0.998993	+
CsaV3_1G004830	CsaV3_5G004090	0.998993	+
CsaV3_1G004830	CsaV3_5G004100	0.998993	+
CsaV3_1G004830	CsaV3_5G004110	0.998993	+
CsaV3_1G004830	CsaV3_5G004120	0.998993	+
CsaV3_1G004830	CsaV3_5G004130	0.998993	+
CsaV3_1G004830	CsaV3_5G004140	0.957423	+
CsaV3_1G004830	CsaV3_5G004510	0.996463	+
CsaV3_1G004830	CsaV3_5G004920	0.998308	+
CsaV3_1G004830	CsaV3_5G004960	0.998993	+
CsaV3_1G004830	CsaV3_5G004990	0.997079	+
CsaV3_1G004830	CsaV3_5G005000	0.961022	+
CsaV3_1G004830	CsaV3_5G005320	0.983297	+
CsaV3_1G004830	CsaV3_5G005930	0.985842	+
CsaV3_1G004830	CsaV3_5G005950	0.996294	+
CsaV3_1G004830	CsaV3_5G006200	0.994963	+
CsaV3_1G004830	CsaV3_5G006250	0.989178	+
CsaV3_1G004830	CsaV3_5G006660	0.998993	+
CsaV3_1G004830	CsaV3_5G006670	0.99517	+
CsaV3_1G004830	CsaV3_5G006720	0.998993	+
CsaV3_1G004830	CsaV3_5G006760	0.998993	+
CsaV3_1G004830	CsaV3_5G006860	0.986465	+
CsaV3_1G004830	CsaV3_5G006960	0.99904	+
CsaV3_1G004830	CsaV3_5G007970	0.983308	+
CsaV3_1G004830	CsaV3_5G008170	0.993599	+
CsaV3_1G004830	CsaV3_5G008230	0.996492	+
CsaV3_1G004830	CsaV3_5G008300	0.962011	+
CsaV3_1G004830	CsaV3_5G008420	0.991482	+
CsaV3_1G004830	CsaV3_5G008500	0.970337	+
CsaV3_1G004830	CsaV3_5G008520	0.998993	+
CsaV3_1G004830	CsaV3_5G008650	0.983249	+
CsaV3_1G004830	CsaV3_5G008770	0.998993	+
CsaV3_1G004830	CsaV3_5G010170	0.986922	+
CsaV3_1G004830	CsaV3_5G010270	0.973514	+
CsaV3_1G004830	CsaV3_5G010340	0.994679	+
CsaV3_1G004830	CsaV3_5G010430	0.9989	+
CsaV3_1G004830	CsaV3_5G010470	0.998594	+
CsaV3_1G004830	CsaV3_5G010480	0.976293	+
CsaV3_1G004830	CsaV3_5G010500	0.987574	+
CsaV3_1G004830	CsaV3_5G010540	0.992214	+
CsaV3_1G004830	CsaV3_5G010810	0.997055	+
CsaV3_1G004830	CsaV3_5G012430	0.981059	+
CsaV3_1G004830	CsaV3_5G012440	0.998993	+
CsaV3_1G004830	CsaV3_5G012840	0.998993	+
CsaV3_1G004830	CsaV3_5G013330	0.998993	+
CsaV3_1G004830	CsaV3_5G013360	0.998082	+
CsaV3_1G004830	CsaV3_5G013410	0.981033	+
CsaV3_1G004830	CsaV3_5G013600	0.974737	+
CsaV3_1G004830	CsaV3_5G013680	0.99495	+
CsaV3_1G004830	CsaV3_5G013840	0.998922	+
CsaV3_1G004830	CsaV3_5G014040	0.99846	+
CsaV3_1G004830	CsaV3_5G014050	0.997814	+
CsaV3_1G004830	CsaV3_5G014460	0.953573	+
CsaV3_1G004830	CsaV3_5G014560	0.999003	+
CsaV3_1G004830	CsaV3_5G014620	0.998993	+
CsaV3_1G004830	CsaV3_5G014630	0.997834	+
CsaV3_1G004830	CsaV3_5G014820	0.994286	+
CsaV3_1G004830	CsaV3_5G014880	0.998993	+
CsaV3_1G004830	CsaV3_5G014890	0.998993	+
CsaV3_1G004830	CsaV3_5G014910	0.998993	+
CsaV3_1G004830	CsaV3_5G014940	0.998993	+
CsaV3_1G004830	CsaV3_5G014960	0.998996	+
CsaV3_1G004830	CsaV3_5G015060	0.999243	+
CsaV3_1G004830	CsaV3_5G015070	0.999003	+
CsaV3_1G004830	CsaV3_5G015080	0.998993	+
CsaV3_1G004830	CsaV3_5G015360	0.998862	+
CsaV3_1G004830	CsaV3_5G015500	0.998978	+
CsaV3_1G004830	CsaV3_5G015550	0.997597	+
CsaV3_1G004830	CsaV3_5G017110	0.998993	+
CsaV3_1G004830	CsaV3_5G017160	0.973968	+
CsaV3_1G004830	CsaV3_5G017240	0.998545	+
CsaV3_1G004830	CsaV3_5G018630	0.99648	+
CsaV3_1G004830	CsaV3_5G020180	0.999092	+
CsaV3_1G004830	CsaV3_5G021950	0.998204	+
CsaV3_1G004830	CsaV3_5G023310	0.998993	+
CsaV3_1G004830	CsaV3_5G023350	0.998993	+
CsaV3_1G004830	CsaV3_5G024020	0.998993	+
CsaV3_1G004830	CsaV3_5G025050	0.998993	+
CsaV3_1G004830	CsaV3_5G025300	0.998225	+
CsaV3_1G004830	CsaV3_5G025350	0.998064	+
CsaV3_1G004830	CsaV3_5G025360	0.998993	+
CsaV3_1G004830	CsaV3_5G025520	0.998819	+
CsaV3_1G004830	CsaV3_5G025580	0.999229	+
CsaV3_1G004830	CsaV3_5G025850	0.993604	+
CsaV3_1G004830	CsaV3_5G025940	0.969347	+
CsaV3_1G004830	CsaV3_5G026130	0.965882	+
CsaV3_1G004830	CsaV3_5G026340	0.986589	+
CsaV3_1G004830	CsaV3_5G026350	0.998993	+
CsaV3_1G004830	CsaV3_5G026420	0.962523	+
CsaV3_1G004830	CsaV3_5G026540	0.998993	+
CsaV3_1G004830	CsaV3_5G026600	0.998993	+
CsaV3_1G004830	CsaV3_5G026750	0.978207	+
CsaV3_1G004830	CsaV3_5G026870	0.999167	+
CsaV3_1G004830	CsaV3_5G027600	0.98581	+
CsaV3_1G004830	CsaV3_5G027960	0.991744	+
CsaV3_1G004830	CsaV3_5G028540	0.957618	+
CsaV3_1G004830	CsaV3_5G028900	0.997774	+
CsaV3_1G004830	CsaV3_5G028960	0.978838	+
CsaV3_1G004830	CsaV3_5G029110	0.982652	+
CsaV3_1G004830	CsaV3_5G029570	0.981846	+
CsaV3_1G004830	CsaV3_5G029720	0.992415	+
CsaV3_1G004830	CsaV3_5G030590	0.998993	+
CsaV3_1G004830	CsaV3_5G030600	0.998993	+
CsaV3_1G004830	CsaV3_5G031360	0.963408	+
CsaV3_1G004830	CsaV3_5G031370	0.981054	+
CsaV3_1G004830	CsaV3_5G031470	0.987662	+
CsaV3_1G004830	CsaV3_5G032070	0.977016	+
CsaV3_1G004830	CsaV3_5G032460	0.97708	+
CsaV3_1G004830	CsaV3_5G032580	0.995024	+
CsaV3_1G004830	CsaV3_5G032640	0.99858	+
CsaV3_1G004830	CsaV3_5G032790	0.976194	+
CsaV3_1G004830	CsaV3_5G032800	0.991332	+
CsaV3_1G004830	CsaV3_5G032920	0.998993	+
CsaV3_1G004830	CsaV3_5G033540	0.991555	+
CsaV3_1G004830	CsaV3_5G033570	0.99615	+
CsaV3_1G004830	CsaV3_5G033660	0.996344	+
CsaV3_1G004830	CsaV3_5G034060	0.984723	+
CsaV3_1G004830	CsaV3_5G034460	0.998791	+
CsaV3_1G004830	CsaV3_5G034790	0.961833	+
CsaV3_1G004830	CsaV3_5G035080	0.996448	+
CsaV3_1G004830	CsaV3_5G035280	0.998993	+
CsaV3_1G004830	CsaV3_5G035300	0.998341	+
CsaV3_1G004830	CsaV3_5G035340	0.984449	+
CsaV3_1G004830	CsaV3_5G035350	0.993382	+
CsaV3_1G004830	CsaV3_5G035410	0.953194	+
CsaV3_1G004830	CsaV3_5G035680	0.998837	+
CsaV3_1G004830	CsaV3_5G035830	0.995486	+
CsaV3_1G004830	CsaV3_5G038600	0.960261	+
CsaV3_1G004830	CsaV3_5G039000	0.965776	+
CsaV3_1G004830	CsaV3_5G039210	0.977687	+
CsaV3_1G004830	CsaV3_5G039430	0.998923	+
CsaV3_1G004830	CsaV3_5G039690	0.998993	+
CsaV3_1G004830	CsaV3_5G039730	0.999216	+
CsaV3_1G004830	CsaV3_5G039740	0.99815	+
CsaV3_1G004830	CsaV3_5G039790	0.998377	+
CsaV3_1G004830	CsaV3_5G040030	0.990045	+
CsaV3_1G004830	CsaV3_5G040310	0.998464	+
CsaV3_1G004830	CsaV3_6G000190	0.99005	+
CsaV3_1G004830	CsaV3_6G000290	0.95625	+
CsaV3_1G004830	CsaV3_6G000540	0.981902	+
CsaV3_1G004830	CsaV3_6G001170	0.977128	+
CsaV3_1G004830	CsaV3_6G001470	0.999034	+
CsaV3_1G004830	CsaV3_6G001630	0.990178	+
CsaV3_1G004830	CsaV3_6G001880	0.990147	+
CsaV3_1G004830	CsaV3_6G001940	0.985042	+
CsaV3_1G004830	CsaV3_6G002020	0.999164	+
CsaV3_1G004830	CsaV3_6G002150	0.998857	+
CsaV3_1G004830	CsaV3_6G002170	0.999098	+
CsaV3_1G004830	CsaV3_6G002180	0.992645	+
CsaV3_1G004830	CsaV3_6G002510	0.998993	+
CsaV3_1G004830	CsaV3_6G002900	0.993115	+
CsaV3_1G004830	CsaV3_6G002940	0.998993	+
CsaV3_1G004830	CsaV3_6G002970	0.99881	+
CsaV3_1G004830	CsaV3_6G003100	0.954933	+
CsaV3_1G004830	CsaV3_6G003670	0.959126	+
CsaV3_1G004830	CsaV3_6G003700	0.990366	+
CsaV3_1G004830	CsaV3_6G004590	0.994614	+
CsaV3_1G004830	CsaV3_6G005310	0.95983	+
CsaV3_1G004830	CsaV3_6G005320	0.983569	+
CsaV3_1G004830	CsaV3_6G005380	0.987232	+
CsaV3_1G004830	CsaV3_6G005420	0.997719	+
CsaV3_1G004830	CsaV3_6G005630	0.998993	+
CsaV3_1G004830	CsaV3_6G005990	0.998943	+
CsaV3_1G004830	CsaV3_6G006110	0.998576	+
CsaV3_1G004830	CsaV3_6G006280	0.968194	+
CsaV3_1G004830	CsaV3_6G006490	0.998993	+
CsaV3_1G004830	CsaV3_6G006500	0.998536	+
CsaV3_1G004830	CsaV3_6G006890	0.998457	+
CsaV3_1G004830	CsaV3_6G006980	0.998993	+
CsaV3_1G004830	CsaV3_6G007060	0.990255	+
CsaV3_1G004830	CsaV3_6G007440	0.998196	+
CsaV3_1G004830	CsaV3_6G007450	0.997392	+
CsaV3_1G004830	CsaV3_6G007710	0.986363	+
CsaV3_1G004830	CsaV3_6G007870	0.998993	+
CsaV3_1G004830	CsaV3_6G007970	0.99041	+
CsaV3_1G004830	CsaV3_6G008030	0.961246	+
CsaV3_1G004830	CsaV3_6G008100	0.996772	+
CsaV3_1G004830	CsaV3_6G008190	0.997634	+
CsaV3_1G004830	CsaV3_6G008420	0.974071	+
CsaV3_1G004830	CsaV3_6G008730	0.998545	+
CsaV3_1G004830	CsaV3_6G008770	0.998993	+
CsaV3_1G004830	CsaV3_6G008780	0.979476	+
CsaV3_1G004830	CsaV3_6G008820	0.998993	+
CsaV3_1G004830	CsaV3_6G008900	0.98002	+
CsaV3_1G004830	CsaV3_6G008930	0.957671	+
CsaV3_1G004830	CsaV3_6G009020	0.980415	+
CsaV3_1G004830	CsaV3_6G009230	0.998993	+
CsaV3_1G004830	CsaV3_6G009560	0.998993	+
CsaV3_1G004830	CsaV3_6G012240	0.999043	+
CsaV3_1G004830	CsaV3_6G012480	0.998726	+
CsaV3_1G004830	CsaV3_6G012500	0.989874	+
CsaV3_1G004830	CsaV3_6G012660	0.997952	+
CsaV3_1G004830	CsaV3_6G012750	0.991416	+
CsaV3_1G004830	CsaV3_6G012870	0.979132	+
CsaV3_1G004830	CsaV3_6G013060	0.977652	+
CsaV3_1G004830	CsaV3_6G013080	0.998573	+
CsaV3_1G004830	CsaV3_6G013160	0.998993	+
CsaV3_1G004830	CsaV3_6G013360	0.990881	+
CsaV3_1G004830	CsaV3_6G013480	0.974464	+
CsaV3_1G004830	CsaV3_6G013570	0.997508	+
CsaV3_1G004830	CsaV3_6G013670	0.994691	+
CsaV3_1G004830	CsaV3_6G013690	0.998993	+
CsaV3_1G004830	CsaV3_6G013700	0.998993	+
CsaV3_1G004830	CsaV3_6G013720	0.996387	+
CsaV3_1G004830	CsaV3_6G013970	0.994825	+
CsaV3_1G004830	CsaV3_6G014240	0.98546	+
CsaV3_1G004830	CsaV3_6G014370	0.998993	+
CsaV3_1G004830	CsaV3_6G014570	0.999151	+
CsaV3_1G004830	CsaV3_6G014990	0.99877	+
CsaV3_1G004830	CsaV3_6G015150	0.965637	+
CsaV3_1G004830	CsaV3_6G015180	0.989488	+
CsaV3_1G004830	CsaV3_6G015330	0.997802	+
CsaV3_1G004830	CsaV3_6G015390	0.998993	+
CsaV3_1G004830	CsaV3_6G016900	0.995347	+
CsaV3_1G004830	CsaV3_6G016910	0.994552	+
CsaV3_1G004830	CsaV3_6G017230	0.998993	+
CsaV3_1G004830	CsaV3_6G018670	0.991184	+
CsaV3_1G004830	CsaV3_6G018960	0.996356	+
CsaV3_1G004830	CsaV3_6G018980	0.998993	+
CsaV3_1G004830	CsaV3_6G019020	0.999173	+
CsaV3_1G004830	CsaV3_6G021240	0.998993	+
CsaV3_1G004830	CsaV3_6G021900	0.972134	+
CsaV3_1G004830	CsaV3_6G022510	0.990923	+
CsaV3_1G004830	CsaV3_6G022630	0.998942	+
CsaV3_1G004830	CsaV3_6G022640	0.998993	+
CsaV3_1G004830	CsaV3_6G022700	0.994157	+
CsaV3_1G004830	CsaV3_6G023820	0.967827	+
CsaV3_1G004830	CsaV3_6G028550	0.998787	+
CsaV3_1G004830	CsaV3_6G029630	0.998993	+
CsaV3_1G004830	CsaV3_6G029640	0.998993	+
CsaV3_1G004830	CsaV3_6G029650	0.995786	+
CsaV3_1G004830	CsaV3_6G029730	0.990229	+
CsaV3_1G004830	CsaV3_6G030850	0.983519	+
CsaV3_1G004830	CsaV3_6G030860	0.984274	+
CsaV3_1G004830	CsaV3_6G030870	0.997936	+
CsaV3_1G004830	CsaV3_6G030880	0.998993	+
CsaV3_1G004830	CsaV3_6G031070	0.997518	+
CsaV3_1G004830	CsaV3_6G031230	0.998993	+
CsaV3_1G004830	CsaV3_6G031250	0.998993	+
CsaV3_1G004830	CsaV3_6G031730	0.998993	+
CsaV3_1G004830	CsaV3_6G031810	0.998993	+
CsaV3_1G004830	CsaV3_6G032040	0.961687	+
CsaV3_1G004830	CsaV3_6G033860	0.993837	+
CsaV3_1G004830	CsaV3_6G034130	0.971727	+
CsaV3_1G004830	CsaV3_6G034190	0.998993	+
CsaV3_1G004830	CsaV3_6G035880	0.989747	+
CsaV3_1G004830	CsaV3_6G035890	0.998993	+
CsaV3_1G004830	CsaV3_6G035940	0.973435	+
CsaV3_1G004830	CsaV3_6G036060	0.982236	+
CsaV3_1G004830	CsaV3_6G036420	0.971721	+
CsaV3_1G004830	CsaV3_6G036550	0.980172	+
CsaV3_1G004830	CsaV3_6G037030	0.990183	+
CsaV3_1G004830	CsaV3_6G037160	0.999162	+
CsaV3_1G004830	CsaV3_6G037170	0.998458	+
CsaV3_1G004830	CsaV3_6G037460	0.998981	+
CsaV3_1G004830	CsaV3_6G038220	0.963652	+
CsaV3_1G004830	CsaV3_6G038580	0.958291	+
CsaV3_1G004830	CsaV3_6G039410	0.998993	+
CsaV3_1G004830	CsaV3_6G039420	0.998993	+
CsaV3_1G004830	CsaV3_6G039450	0.997065	+
CsaV3_1G004830	CsaV3_6G039670	0.977704	+
CsaV3_1G004830	CsaV3_6G039680	0.999157	+
CsaV3_1G004830	CsaV3_6G039710	0.984377	+
CsaV3_1G004830	CsaV3_6G039720	0.984827	+
CsaV3_1G004830	CsaV3_6G039770	0.997147	+
CsaV3_1G004830	CsaV3_6G040210	0.979285	+
CsaV3_1G004830	CsaV3_6G040360	0.985924	+
CsaV3_1G004830	CsaV3_6G040470	0.998525	+
CsaV3_1G004830	CsaV3_6G040580	0.998362	+
CsaV3_1G004830	CsaV3_6G040590	0.994329	+
CsaV3_1G004830	CsaV3_6G040690	0.995929	+
CsaV3_1G004830	CsaV3_6G040710	0.974185	+
CsaV3_1G004830	CsaV3_6G040760	0.969278	+
CsaV3_1G004830	CsaV3_6G040860	0.994021	+
CsaV3_1G004830	CsaV3_6G041130	0.998993	+
CsaV3_1G004830	CsaV3_6G041140	0.999205	+
CsaV3_1G004830	CsaV3_6G041150	0.998993	+
CsaV3_1G004830	CsaV3_6G041300	0.999003	+
CsaV3_1G004830	CsaV3_6G041310	0.997681	+
CsaV3_1G004830	CsaV3_6G041350	0.999018	+
CsaV3_1G004830	CsaV3_6G041360	0.999096	+
CsaV3_1G004830	CsaV3_6G041370	0.955796	+
CsaV3_1G004830	CsaV3_6G041420	0.983161	+
CsaV3_1G004830	CsaV3_6G041440	0.999015	+
CsaV3_1G004830	CsaV3_6G041450	0.998993	+
CsaV3_1G004830	CsaV3_6G041470	0.997812	+
CsaV3_1G004830	CsaV3_6G041490	0.999275	+
CsaV3_1G004830	CsaV3_6G041540	0.998993	+
CsaV3_1G004830	CsaV3_6G041550	0.998993	+
CsaV3_1G004830	CsaV3_6G041850	0.998993	+
CsaV3_1G004830	CsaV3_6G042740	0.986049	+
CsaV3_1G004830	CsaV3_6G043170	0.998993	+
CsaV3_1G004830	CsaV3_6G043440	0.998646	+
CsaV3_1G004830	CsaV3_6G043470	0.958588	+
CsaV3_1G004830	CsaV3_6G043780	0.984295	+
CsaV3_1G004830	CsaV3_6G044010	0.968459	+
CsaV3_1G004830	CsaV3_6G044310	0.953253	+
CsaV3_1G004830	CsaV3_6G044400	0.990566	+
CsaV3_1G004830	CsaV3_6G044410	0.997099	+
CsaV3_1G004830	CsaV3_6G044560	0.993427	+
CsaV3_1G004830	CsaV3_6G044570	0.973906	+
CsaV3_1G004830	CsaV3_6G044820	0.994384	+
CsaV3_1G004830	CsaV3_6G044870	0.991089	+
CsaV3_1G004830	CsaV3_6G044890	0.995203	+
CsaV3_1G004830	CsaV3_6G044920	0.998993	+
CsaV3_1G004830	CsaV3_6G044930	0.998389	+
CsaV3_1G004830	CsaV3_6G045080	0.999381	+
CsaV3_1G004830	CsaV3_6G045160	0.96944	+
CsaV3_1G004830	CsaV3_6G045400	0.999016	+
CsaV3_1G004830	CsaV3_6G045460	0.999298	+
CsaV3_1G004830	CsaV3_6G045670	0.99142	+
CsaV3_1G004830	CsaV3_6G045790	0.983088	+
CsaV3_1G004830	CsaV3_6G045990	0.998993	+
CsaV3_1G004830	CsaV3_6G046470	0.967694	+
CsaV3_1G004830	CsaV3_6G046490	0.998944	+
CsaV3_1G004830	CsaV3_6G046550	0.998216	+
CsaV3_1G004830	CsaV3_6G046630	0.985523	+
CsaV3_1G004830	CsaV3_6G046710	0.99919	+
CsaV3_1G004830	CsaV3_6G046770	0.98851	+
CsaV3_1G004830	CsaV3_6G046940	0.998993	+
CsaV3_1G004830	CsaV3_6G047080	0.987526	+
CsaV3_1G004830	CsaV3_6G047430	0.998147	+
CsaV3_1G004830	CsaV3_6G047450	0.998962	+
CsaV3_1G004830	CsaV3_6G047720	0.987452	+
CsaV3_1G004830	CsaV3_6G047740	0.998217	+
CsaV3_1G004830	CsaV3_6G047760	0.994069	+
CsaV3_1G004830	CsaV3_6G048430	0.980202	+
CsaV3_1G004830	CsaV3_6G048890	0.997695	+
CsaV3_1G004830	CsaV3_6G049040	0.994686	+
CsaV3_1G004830	CsaV3_6G049140	0.98534	+
CsaV3_1G004830	CsaV3_6G049200	0.97474	+
CsaV3_1G004830	CsaV3_6G049310	0.977335	+
CsaV3_1G004830	CsaV3_6G049380	0.998439	+
CsaV3_1G004830	CsaV3_6G049410	0.97761	+
CsaV3_1G004830	CsaV3_6G049520	0.993289	+
CsaV3_1G004830	CsaV3_6G049690	0.99643	+
CsaV3_1G004830	CsaV3_6G050140	0.957685	+
CsaV3_1G004830	CsaV3_6G050440	0.981262	+
CsaV3_1G004830	CsaV3_6G050550	0.992663	+
CsaV3_1G004830	CsaV3_6G050570	0.984165	+
CsaV3_1G004830	CsaV3_6G050740	0.992601	+
CsaV3_1G004830	CsaV3_6G051500	0.973659	+
CsaV3_1G004830	CsaV3_6G052130	0.999008	+
CsaV3_1G004830	CsaV3_6G052140	0.998993	+
CsaV3_1G004830	CsaV3_6G052230	0.957686	+
CsaV3_1G004830	CsaV3_6G052430	0.998993	+
CsaV3_1G004830	CsaV3_6G052460	0.998998	+
CsaV3_1G004830	CsaV3_6G052470	0.997634	+
CsaV3_1G004830	CsaV3_6G052480	0.998993	+
CsaV3_1G004830	CsaV3_6G052490	0.998993	+
CsaV3_1G004830	CsaV3_6G053070	0.984791	+
CsaV3_1G004830	CsaV3_6G053110	0.999	+
CsaV3_1G004830	CsaV3_7G000100	0.999068	+
CsaV3_1G004830	CsaV3_7G000450	0.995141	+
CsaV3_1G004830	CsaV3_7G000960	0.962276	+
CsaV3_1G004830	CsaV3_7G000970	0.993869	+
CsaV3_1G004830	CsaV3_7G001230	0.982572	+
CsaV3_1G004830	CsaV3_7G001380	0.998993	+
CsaV3_1G004830	CsaV3_7G001390	0.994079	+
CsaV3_1G004830	CsaV3_7G001430	0.993117	+
CsaV3_1G004830	CsaV3_7G001470	0.997224	+
CsaV3_1G004830	CsaV3_7G001510	0.998993	+
CsaV3_1G004830	CsaV3_7G001530	0.998993	+
CsaV3_1G004830	CsaV3_7G001540	0.981726	+
CsaV3_1G004830	CsaV3_7G001610	0.998076	+
CsaV3_1G004830	CsaV3_7G001640	0.97763	+
CsaV3_1G004830	CsaV3_7G001940	0.951873	+
CsaV3_1G004830	CsaV3_7G002710	0.982611	+
CsaV3_1G004830	CsaV3_7G002730	0.996261	+
CsaV3_1G004830	CsaV3_7G002860	0.997736	+
CsaV3_1G004830	CsaV3_7G002900	0.998999	+
CsaV3_1G004830	CsaV3_7G002940	0.999143	+
CsaV3_1G004830	CsaV3_7G003100	0.977023	+
CsaV3_1G004830	CsaV3_7G003510	0.998936	+
CsaV3_1G004830	CsaV3_7G003810	0.966689	+
CsaV3_1G004830	CsaV3_7G003820	0.999087	+
CsaV3_1G004830	CsaV3_7G004030	0.986836	+
CsaV3_1G004830	CsaV3_7G004080	0.955446	+
CsaV3_1G004830	CsaV3_7G004100	0.996332	+
CsaV3_1G004830	CsaV3_7G004390	0.9966	+
CsaV3_1G004830	CsaV3_7G004420	0.99731	+
CsaV3_1G004830	CsaV3_7G004460	0.962587	+
CsaV3_1G004830	CsaV3_7G005530	0.998993	+
CsaV3_1G004830	CsaV3_7G005660	0.999343	+
CsaV3_1G004830	CsaV3_7G005720	0.983733	+
CsaV3_1G004830	CsaV3_7G005890	0.999169	+
CsaV3_1G004830	CsaV3_7G006010	0.986212	+
CsaV3_1G004830	CsaV3_7G006060	0.998993	+
CsaV3_1G004830	CsaV3_7G006200	0.98719	+
CsaV3_1G004830	CsaV3_7G006370	0.994886	+
CsaV3_1G004830	CsaV3_7G006650	0.998518	+
CsaV3_1G004830	CsaV3_7G006660	0.998112	+
CsaV3_1G004830	CsaV3_7G006720	0.956372	+
CsaV3_1G004830	CsaV3_7G006890	0.998993	+
CsaV3_1G004830	CsaV3_7G007150	0.998993	+
CsaV3_1G004830	CsaV3_7G007160	0.998996	+
CsaV3_1G004830	CsaV3_7G007180	0.997353	+
CsaV3_1G004830	CsaV3_7G007480	0.998995	+
CsaV3_1G004830	CsaV3_7G007490	0.998969	+
CsaV3_1G004830	CsaV3_7G007550	0.99917	+
CsaV3_1G004830	CsaV3_7G007580	0.981949	+
CsaV3_1G004830	CsaV3_7G007610	0.99894	+
CsaV3_1G004830	CsaV3_7G007760	0.980809	+
CsaV3_1G004830	CsaV3_7G007860	0.998993	+
CsaV3_1G004830	CsaV3_7G007890	0.966259	+
CsaV3_1G004830	CsaV3_7G008140	0.996103	+
CsaV3_1G004830	CsaV3_7G008300	0.982848	+
CsaV3_1G004830	CsaV3_7G008390	0.99235	+
CsaV3_1G004830	CsaV3_7G008400	0.998908	+
CsaV3_1G004830	CsaV3_7G008410	0.998993	+
CsaV3_1G004830	CsaV3_7G008440	0.999094	+
CsaV3_1G004830	CsaV3_7G008580	0.97477	+
CsaV3_1G004830	CsaV3_7G008590	0.960618	+
CsaV3_1G004830	CsaV3_7G010130	0.97454	+
CsaV3_1G004830	CsaV3_7G013760	0.965746	+
CsaV3_1G004830	CsaV3_7G013770	0.983899	+
CsaV3_1G004830	CsaV3_7G013780	0.967134	+
CsaV3_1G004830	CsaV3_7G013790	0.998876	+
CsaV3_1G004830	CsaV3_7G013810	0.984917	+
CsaV3_1G004830	CsaV3_7G013820	0.999062	+
CsaV3_1G004830	CsaV3_7G013830	0.998993	+
CsaV3_1G004830	CsaV3_7G013840	0.999021	+
CsaV3_1G004830	CsaV3_7G013850	0.998993	+
CsaV3_1G004830	CsaV3_7G013860	0.998981	+
CsaV3_1G004830	CsaV3_7G013870	0.999012	+
CsaV3_1G004830	CsaV3_7G013910	0.988489	+
CsaV3_1G004830	CsaV3_7G013920	0.998993	+
CsaV3_1G004830	CsaV3_7G015010	0.998993	+
CsaV3_1G004830	CsaV3_7G018700	0.998993	+
CsaV3_1G004830	CsaV3_7G018810	0.971947	+
CsaV3_1G004830	CsaV3_7G018840	0.98658	+
CsaV3_1G004830	CsaV3_7G018850	0.998247	+
CsaV3_1G004830	CsaV3_7G022120	0.971913	+
CsaV3_1G004830	CsaV3_7G022270	0.998993	+
CsaV3_1G004830	CsaV3_7G022400	0.999286	+
CsaV3_1G004830	CsaV3_7G022740	0.99743	+
CsaV3_1G004830	CsaV3_7G023210	0.998892	+
CsaV3_1G004830	CsaV3_7G023360	0.993993	+
CsaV3_1G004830	CsaV3_7G023370	0.973435	+
CsaV3_1G004830	CsaV3_7G023440	0.999018	+
CsaV3_1G004830	CsaV3_7G023450	0.99487	+
CsaV3_1G004830	CsaV3_7G023460	0.998984	+
CsaV3_1G004830	CsaV3_7G023470	0.99884	+
CsaV3_1G004830	CsaV3_7G023870	0.978246	+
CsaV3_1G004830	CsaV3_7G024670	0.971604	+
CsaV3_1G004830	CsaV3_7G024950	0.996289	+
CsaV3_1G004830	CsaV3_7G024990	0.990041	+
CsaV3_1G004830	CsaV3_7G025140	0.982635	+
CsaV3_1G004830	CsaV3_7G025280	0.99901	+
CsaV3_1G004830	CsaV3_7G025750	0.986098	+
CsaV3_1G004830	CsaV3_7G025950	0.988713	+
CsaV3_1G004830	CsaV3_7G026400	0.998846	+
CsaV3_1G004830	CsaV3_7G026520	0.992843	+
CsaV3_1G004830	CsaV3_7G026590	0.998993	+
CsaV3_1G004830	CsaV3_7G026770	0.95219	+
CsaV3_1G004830	CsaV3_7G026780	0.998993	+
CsaV3_1G004830	CsaV3_7G026820	0.978749	+
CsaV3_1G004830	CsaV3_7G027380	0.998993	+
CsaV3_1G004830	CsaV3_7G028220	0.959518	+
CsaV3_1G004830	CsaV3_7G028980	0.996664	+
CsaV3_1G004830	CsaV3_7G029050	0.984308	+
CsaV3_1G004830	CsaV3_7G029800	0.998136	+
CsaV3_1G004830	CsaV3_7G029900	0.978566	+
CsaV3_1G004830	CsaV3_7G029990	0.957504	+
CsaV3_1G004830	CsaV3_7G030000	0.979659	+
CsaV3_1G004830	CsaV3_7G030010	0.976722	+
CsaV3_1G004830	CsaV3_7G030110	0.993466	+
CsaV3_1G004830	CsaV3_7G030210	0.998969	+
CsaV3_1G004830	CsaV3_7G030400	0.998993	+
CsaV3_1G004830	CsaV3_7G030410	0.998993	+
CsaV3_1G004830	CsaV3_7G030420	0.998993	+
CsaV3_1G004830	CsaV3_7G030570	0.953471	+
CsaV3_1G004830	CsaV3_7G031070	0.990283	+
CsaV3_1G004830	CsaV3_7G031290	0.999145	+
CsaV3_1G004830	CsaV3_7G031390	0.997909	+
CsaV3_1G004830	CsaV3_7G031540	0.994865	+
CsaV3_1G004830	CsaV3_7G031560	0.998546	+
CsaV3_1G004830	CsaV3_7G031570	0.999001	+
CsaV3_1G004830	CsaV3_7G031600	0.998483	+
CsaV3_1G004830	CsaV3_7G031610	0.98114	+
CsaV3_1G004830	CsaV3_7G031620	0.992725	+
CsaV3_1G004830	CsaV3_7G031830	0.965835	+
CsaV3_1G004830	CsaV3_7G031910	0.958631	+
CsaV3_1G004830	CsaV3_7G032370	0.955447	+
CsaV3_1G004830	CsaV3_7G032520	0.998158	+
CsaV3_1G004830	CsaV3_7G032720	0.952786	+
CsaV3_1G004830	CsaV3_7G032850	0.998993	+
CsaV3_1G004830	CsaV3_7G032860	0.998605	+
CsaV3_1G004830	CsaV3_7G033210	0.955198	+
CsaV3_1G004830	CsaV3_7G033600	0.997502	+
CsaV3_1G004830	CsaV3_7G033620	0.998993	+
CsaV3_1G004830	CsaV3_7G033810	0.972248	+
CsaV3_1G004830	CsaV3_7G033880	0.997975	+
CsaV3_1G004830	CsaV3_7G034190	0.99231	+
CsaV3_1G004830	CsaV3_7G034780	0.987263	+
CsaV3_1G004830	CsaV3_7G035090	0.953516	+
CsaV3_1G004830	CsaV3_7G035100	0.962167	+
CsaV3_1G004830	CsaV3_7G035110	0.988442	+
CsaV3_1G004830	CsaV3_7G035160	0.998993	+
CsaV3_1G004830	CsaV3_7G035190	0.968476	+
CsaV3_1G004830	CsaV3_7G035200	0.991228	+
CsaV3_1G004830	CsaV3_UNG014130	0.998993	+
CsaV3_1G004830	CsaV3_UNG018130	0.984169	+
CsaV3_1G004830	CsaV3_UNG022130	0.980779	+
CsaV3_1G004830	CsaV3_UNG065500	0.992037	+
CsaV3_1G004830	CsaV3_UNG089700	0.98388	+
CsaV3_1G004830	CsaV3_UNG091710	0.998426	+
CsaV3_1G004830	CsaV3_UNG094710	0.998993	+
CsaV3_1G004830	CsaV3_UNG101750	0.998993	+
CsaV3_1G004830	CsaV3_UNG115920	0.998993	+
CsaV3_1G004830	CsaV3_UNG146120	0.964813	+
CsaV3_1G004830	CsaV3_UNG164240	0.997696	+
CsaV3_1G004830	CsaV3_UNG166240	0.998929	+
CsaV3_1G004830	CsaV3_UNG199520	0.998993	+
CsaV3_1G004830	CsaV3_UNG218490	0.997759	+
CsaV3_1G004830	CsaV3_UNG223610	0.960387	+
CsaV3_1G004830	CsaV3_UNG228970	0.998993	+
CsaV3_1G004830	CsaV3_UNG232230	0.993606	+
CsaV3_1G004830	CsaV3_UNG233340	0.998993	+
CsaV3_1G004830	CsaV3_UNG233350	0.998993	+
CsaV3_1G004830	CsaV3_UNG233360	0.998993	+
CsaV3_1G006660	CsaV3_1G029350	0.975404	+
CsaV3_1G006660	CsaV3_1G033530	0.964137	+
CsaV3_1G006660	CsaV3_1G045300	0.963399	+
CsaV3_1G006660	CsaV3_2G033050	0.950289	+
CsaV3_1G006660	CsaV3_3G033350	0.965576	+
CsaV3_1G006660	CsaV3_4G023960	0.971015	+
CsaV3_1G006660	CsaV3_6G004800	0.961692	+
CsaV3_1G006660	CsaV3_6G009970	0.957801	+
CsaV3_1G006660	CsaV3_7G008880	0.966977	+
CsaV3_1G008780	CsaV3_1G008700	0.974874	+
CsaV3_1G008780	CsaV3_1G031450	0.960811	+
CsaV3_1G008780	CsaV3_1G033120	0.953766	+
CsaV3_1G008780	CsaV3_1G043640	0.962337	+
CsaV3_1G008780	CsaV3_2G001980	0.952002	+
CsaV3_1G008780	CsaV3_2G003870	0.961811	+
CsaV3_1G008780	CsaV3_2G028890	0.976576	+
CsaV3_1G008780	CsaV3_2G032960	0.982063	+
CsaV3_1G008780	CsaV3_3G002240	0.981491	+
CsaV3_1G008780	CsaV3_3G002470	0.966552	+
CsaV3_1G008780	CsaV3_3G004040	0.958242	+
CsaV3_1G008780	CsaV3_3G007260	0.955824	+
CsaV3_1G008780	CsaV3_3G015580	0.968395	+
CsaV3_1G008780	CsaV3_3G036040	0.972831	+
CsaV3_1G008780	CsaV3_3G039990	0.961221	+
CsaV3_1G008780	CsaV3_4G002320	0.975004	+
CsaV3_1G008780	CsaV3_4G023290	0.97393	+
CsaV3_1G008780	CsaV3_4G025750	0.952264	+
CsaV3_1G008780	CsaV3_4G026410	0.960427	+
CsaV3_1G008780	CsaV3_4G028740	0.952068	+
CsaV3_1G008780	CsaV3_4G031860	0.952091	+
CsaV3_1G008780	CsaV3_4G034500	0.963633	+
CsaV3_1G008780	CsaV3_4G035060	0.956288	+
CsaV3_1G008780	CsaV3_4G035230	0.955996	+
CsaV3_1G008780	CsaV3_4G035380	0.977256	+
CsaV3_1G008780	CsaV3_5G023180	0.951826	+
CsaV3_1G008780	CsaV3_5G027910	0.9573	+
CsaV3_1G008780	CsaV3_5G028230	0.964322	+
CsaV3_1G008780	CsaV3_5G033460	0.966569	+
CsaV3_1G008780	CsaV3_5G038580	0.974766	+
CsaV3_1G008780	CsaV3_6G003400	0.952431	+
CsaV3_1G008780	CsaV3_6G005390	0.95354	+
CsaV3_1G008780	CsaV3_6G014020	0.963049	+
CsaV3_1G008780	CsaV3_6G015610	0.961063	+
CsaV3_1G008780	CsaV3_6G037530	0.962841	+
CsaV3_1G008780	CsaV3_6G040640	0.970496	+
CsaV3_1G008780	CsaV3_7G004090	0.989935	+
CsaV3_1G008780	CsaV3_7G008380	0.952712	+
CsaV3_1G008780	CsaV3_7G026540	0.953614	+
CsaV3_1G008780	CsaV3_7G028330	0.969722	+
CsaV3_1G008780	CsaV3_7G030690	0.976415	+
CsaV3_1G008780	CsaV3_7G031360	0.957299	+
CsaV3_1G008780	CsaV3_7G031910	0.953437	+
CsaV3_1G013560	CsaV3_1G011050	0.969163	+
CsaV3_1G013560	CsaV3_1G043760	0.981548	+
CsaV3_1G013560	CsaV3_3G003700	0.984143	+
CsaV3_1G013560	CsaV3_UNG203630	0.97211	+
CsaV3_1G028690	CsaV3_1G000840	0.967216	+
CsaV3_1G028690	CsaV3_1G004430	0.959267	+
CsaV3_1G028690	CsaV3_1G004790	0.953245	+
CsaV3_1G028690	CsaV3_1G005880	0.966169	+
CsaV3_1G028690	CsaV3_1G007420	0.958684	+
CsaV3_1G028690	CsaV3_1G009290	0.950345	+
CsaV3_1G028690	CsaV3_1G013000	0.962046	+
CsaV3_1G028690	CsaV3_1G014760	0.950171	+
CsaV3_1G028690	CsaV3_1G028040	0.959483	+
CsaV3_1G028690	CsaV3_1G031390	0.957175	+
CsaV3_1G028690	CsaV3_1G036730	0.962591	+
CsaV3_1G028690	CsaV3_1G037120	0.974004	+
CsaV3_1G028690	CsaV3_1G038140	0.960326	+
CsaV3_1G028690	CsaV3_1G038830	0.974597	+
CsaV3_1G028690	CsaV3_1G040680	0.963367	+
CsaV3_1G028690	CsaV3_1G041060	0.960771	+
CsaV3_1G028690	CsaV3_1G041300	0.959749	+
CsaV3_1G028690	CsaV3_1G043090	0.959301	+
CsaV3_1G028690	CsaV3_1G043250	0.957364	+
CsaV3_1G028690	CsaV3_1G043450	0.965934	+
CsaV3_1G028690	CsaV3_1G044910	0.95107	+
CsaV3_1G028690	CsaV3_1G044960	0.978203	+
CsaV3_1G028690	CsaV3_1G045140	0.979242	+
CsaV3_1G028690	CsaV3_1G045830	0.974544	+
CsaV3_1G028690	CsaV3_1G046170	0.956082	+
CsaV3_1G028690	CsaV3_1G046740	0.963633	+
CsaV3_1G028690	CsaV3_2G004480	0.952351	+
CsaV3_1G028690	CsaV3_2G006530	0.959176	+
CsaV3_1G028690	CsaV3_2G007450	0.965517	+
CsaV3_1G028690	CsaV3_2G009010	0.970073	+
CsaV3_1G028690	CsaV3_2G009440	0.963742	+
CsaV3_1G028690	CsaV3_2G011310	0.958023	+
CsaV3_1G028690	CsaV3_2G013890	0.955077	+
CsaV3_1G028690	CsaV3_2G014290	0.962512	+
CsaV3_1G028690	CsaV3_2G016150	0.974732	+
CsaV3_1G028690	CsaV3_2G028440	0.978449	+
CsaV3_1G028690	CsaV3_2G028670	0.960279	+
CsaV3_1G028690	CsaV3_2G033000	0.977051	+
CsaV3_1G028690	CsaV3_2G033860	0.982219	+
CsaV3_1G028690	CsaV3_2G035130	0.954241	+
CsaV3_1G028690	CsaV3_2G035690	0.952233	+
CsaV3_1G028690	CsaV3_3G001360	0.961692	+
CsaV3_1G028690	CsaV3_3G002680	0.965618	+
CsaV3_1G028690	CsaV3_3G003820	0.982243	+
CsaV3_1G028690	CsaV3_3G007480	0.95298	+
CsaV3_1G028690	CsaV3_3G008710	0.96564	+
CsaV3_1G028690	CsaV3_3G008840	0.960084	+
CsaV3_1G028690	CsaV3_3G008910	0.975309	+
CsaV3_1G028690	CsaV3_3G009640	0.963133	+
CsaV3_1G028690	CsaV3_3G010890	0.972644	+
CsaV3_1G028690	CsaV3_3G014970	0.959925	+
CsaV3_1G028690	CsaV3_3G015890	0.96638	+
CsaV3_1G028690	CsaV3_3G017270	0.971352	+
CsaV3_1G028690	CsaV3_3G018540	0.97468	+
CsaV3_1G028690	CsaV3_3G019320	0.963297	+
CsaV3_1G028690	CsaV3_3G022110	0.960165	+
CsaV3_1G028690	CsaV3_3G027310	0.953958	+
CsaV3_1G028690	CsaV3_3G036690	0.97123	+
CsaV3_1G028690	CsaV3_3G036780	0.956347	+
CsaV3_1G028690	CsaV3_3G040190	0.953299	+
CsaV3_1G028690	CsaV3_3G043570	0.978567	+
CsaV3_1G028690	CsaV3_3G046130	0.961575	+
CsaV3_1G028690	CsaV3_3G048070	0.951865	+
CsaV3_1G028690	CsaV3_3G048630	0.958449	+
CsaV3_1G028690	CsaV3_3G049350	0.963723	+
CsaV3_1G028690	CsaV3_4G006770	0.955249	+
CsaV3_1G028690	CsaV3_4G007310	0.963484	+
CsaV3_1G028690	CsaV3_4G007320	0.963432	+
CsaV3_1G028690	CsaV3_4G011860	0.956682	+
CsaV3_1G028690	CsaV3_4G013390	0.958728	+
CsaV3_1G028690	CsaV3_4G023540	0.952839	+
CsaV3_1G028690	CsaV3_4G026290	0.961481	+
CsaV3_1G028690	CsaV3_4G027800	0.960979	+
CsaV3_1G028690	CsaV3_4G030980	0.963035	+
CsaV3_1G028690	CsaV3_4G032340	0.952483	+
CsaV3_1G028690	CsaV3_4G037400	0.955217	+
CsaV3_1G028690	CsaV3_5G000240	0.993412	+
CsaV3_1G028690	CsaV3_5G000610	0.963789	+
CsaV3_1G028690	CsaV3_5G008150	0.952179	+
CsaV3_1G028690	CsaV3_5G010150	0.957085	+
CsaV3_1G028690	CsaV3_5G012870	0.960858	+
CsaV3_1G028690	CsaV3_5G013090	0.970652	+
CsaV3_1G028690	CsaV3_5G017360	0.958011	+
CsaV3_1G028690	CsaV3_5G023190	0.951384	+
CsaV3_1G028690	CsaV3_5G023530	0.951347	+
CsaV3_1G028690	CsaV3_5G026060	0.989377	+
CsaV3_1G028690	CsaV3_5G027190	0.971604	+
CsaV3_1G028690	CsaV3_5G028240	0.970185	+
CsaV3_1G028690	CsaV3_5G030110	0.973657	+
CsaV3_1G028690	CsaV3_5G030480	0.964285	+
CsaV3_1G028690	CsaV3_5G030970	0.953846	+
CsaV3_1G028690	CsaV3_5G033800	0.954925	+
CsaV3_1G028690	CsaV3_5G036140	0.966477	+
CsaV3_1G028690	CsaV3_5G036430	0.953033	+
CsaV3_1G028690	CsaV3_5G037130	0.976165	+
CsaV3_1G028690	CsaV3_5G038500	0.955386	+
CsaV3_1G028690	CsaV3_5G038750	0.97424	+
CsaV3_1G028690	CsaV3_6G000310	0.953026	+
CsaV3_1G028690	CsaV3_6G001420	0.961538	+
CsaV3_1G028690	CsaV3_6G004200	0.968934	+
CsaV3_1G028690	CsaV3_6G005270	0.970336	+
CsaV3_1G028690	CsaV3_6G006030	0.961526	+
CsaV3_1G028690	CsaV3_6G009410	0.978294	+
CsaV3_1G028690	CsaV3_6G013320	0.952384	+
CsaV3_1G028690	CsaV3_6G013370	0.959603	+
CsaV3_1G028690	CsaV3_6G013680	0.960816	+
CsaV3_1G028690	CsaV3_6G014380	0.968249	+
CsaV3_1G028690	CsaV3_6G016670	0.953239	+
CsaV3_1G028690	CsaV3_6G017320	0.986887	+
CsaV3_1G028690	CsaV3_6G022000	0.973205	+
CsaV3_1G028690	CsaV3_6G022470	0.968288	+
CsaV3_1G028690	CsaV3_6G028410	0.988834	+
CsaV3_1G028690	CsaV3_6G028430	0.974925	+
CsaV3_1G028690	CsaV3_6G031860	0.984444	+
CsaV3_1G028690	CsaV3_6G031940	0.950948	+
CsaV3_1G028690	CsaV3_6G036270	0.962803	+
CsaV3_1G028690	CsaV3_6G036720	0.952668	+
CsaV3_1G028690	CsaV3_6G038940	0.987655	+
CsaV3_1G028690	CsaV3_6G040030	0.954455	+
CsaV3_1G028690	CsaV3_6G041660	0.979663	+
CsaV3_1G028690	CsaV3_6G044090	0.953533	+
CsaV3_1G028690	CsaV3_6G045770	0.964047	+
CsaV3_1G028690	CsaV3_6G047090	0.951624	+
CsaV3_1G028690	CsaV3_6G048710	0.954009	+
CsaV3_1G028690	CsaV3_6G050410	0.95292	+
CsaV3_1G028690	CsaV3_6G053050	0.958694	+
CsaV3_1G028690	CsaV3_6G053120	0.959734	+
CsaV3_1G028690	CsaV3_7G002210	0.956848	+
CsaV3_1G028690	CsaV3_7G006140	0.96262	+
CsaV3_1G028690	CsaV3_7G007010	0.950017	+
CsaV3_1G028690	CsaV3_7G007270	0.967842	+
CsaV3_1G028690	CsaV3_7G007670	0.97579	+
CsaV3_1G028690	CsaV3_7G008060	0.966693	+
CsaV3_1G028690	CsaV3_7G008770	0.950045	+
CsaV3_1G028690	CsaV3_7G010080	0.956224	+
CsaV3_1G028690	CsaV3_7G021980	0.976605	+
CsaV3_1G028690	CsaV3_7G023730	0.963825	+
CsaV3_1G028690	CsaV3_7G024230	0.955801	+
CsaV3_1G028690	CsaV3_7G026380	0.960091	+
CsaV3_1G028690	CsaV3_7G026510	0.975365	+
CsaV3_1G028690	CsaV3_7G026910	0.972344	+
CsaV3_1G028690	CsaV3_7G027280	0.975875	+
CsaV3_1G028690	CsaV3_7G030640	0.955367	+
CsaV3_1G028690	CsaV3_7G030800	0.971706	+
CsaV3_1G028690	CsaV3_7G030910	0.976314	+
CsaV3_1G028690	CsaV3_7G030970	0.960334	+
CsaV3_1G028690	CsaV3_7G033030	0.966574	+
CsaV3_1G028690	CsaV3_7G033630	0.951338	+
CsaV3_1G031040	CsaV3_1G014850	0.950484	+
CsaV3_1G031040	CsaV3_1G032490	0.952824	+
CsaV3_1G031040	CsaV3_2G009250	0.958608	+
CsaV3_1G031040	CsaV3_2G016310	0.951312	+
CsaV3_1G031040	CsaV3_2G027950	0.952084	+
CsaV3_1G031040	CsaV3_2G030550	0.95049	+
CsaV3_1G031040	CsaV3_3G008010	0.967031	+
CsaV3_1G031040	CsaV3_3G027170	0.952346	+
CsaV3_1G031040	CsaV3_3G043350	0.975415	+
CsaV3_1G031040	CsaV3_3G048800	0.973403	+
CsaV3_1G031040	CsaV3_4G005220	0.9643	+
CsaV3_1G031040	CsaV3_4G033890	0.967925	+
CsaV3_1G031040	CsaV3_5G023280	0.988122	+
CsaV3_1G031040	CsaV3_5G024700	0.971107	+
CsaV3_1G031040	CsaV3_5G026190	0.95307	+
CsaV3_1G031040	CsaV3_5G034510	0.960063	+
CsaV3_1G031040	CsaV3_5G036410	0.956095	+
CsaV3_1G031040	CsaV3_6G013860	0.968553	+
CsaV3_1G031040	CsaV3_6G022720	0.961438	+
CsaV3_1G031040	CsaV3_6G037320	0.989106	+
CsaV3_1G031040	CsaV3_6G039170	0.957541	+
CsaV3_1G031040	CsaV3_7G025430	0.967306	+
CsaV3_1G031310	CsaV3_1G000240	0.987471	+
CsaV3_1G031310	CsaV3_1G000360	0.999368	+
CsaV3_1G031310	CsaV3_1G001740	0.981412	+
CsaV3_1G031310	CsaV3_1G002180	0.993081	+
CsaV3_1G031310	CsaV3_1G002200	0.978763	+
CsaV3_1G031310	CsaV3_1G002210	0.991927	+
CsaV3_1G031310	CsaV3_1G002240	0.953518	+
CsaV3_1G031310	CsaV3_1G002310	0.9866	+
CsaV3_1G031310	CsaV3_1G002380	0.999736	+
CsaV3_1G031310	CsaV3_1G003190	0.987387	+
CsaV3_1G031310	CsaV3_1G003400	0.997468	+
CsaV3_1G031310	CsaV3_1G003450	0.99913	+
CsaV3_1G031310	CsaV3_1G003710	0.99913	+
CsaV3_1G031310	CsaV3_1G003840	0.999813	+
CsaV3_1G031310	CsaV3_1G003970	0.972986	+
CsaV3_1G031310	CsaV3_1G003980	0.993265	+
CsaV3_1G031310	CsaV3_1G004000	0.999322	+
CsaV3_1G031310	CsaV3_1G004090	0.99913	+
CsaV3_1G031310	CsaV3_1G004280	0.952713	+
CsaV3_1G031310	CsaV3_1G004570	0.998168	+
CsaV3_1G031310	CsaV3_1G004830	0.998608	+
CsaV3_1G031310	CsaV3_1G005130	0.99913	+
CsaV3_1G031310	CsaV3_1G005170	0.958822	+
CsaV3_1G031310	CsaV3_1G005340	0.99913	+
CsaV3_1G031310	CsaV3_1G005490	0.981954	+
CsaV3_1G031310	CsaV3_1G005740	0.996519	+
CsaV3_1G031310	CsaV3_1G005750	0.988217	+
CsaV3_1G031310	CsaV3_1G006300	0.99913	+
CsaV3_1G031310	CsaV3_1G006470	0.991028	+
CsaV3_1G031310	CsaV3_1G006570	0.980822	+
CsaV3_1G031310	CsaV3_1G006720	0.983848	+
CsaV3_1G031310	CsaV3_1G006730	0.99921	+
CsaV3_1G031310	CsaV3_1G006760	0.961958	+
CsaV3_1G031310	CsaV3_1G006900	0.99063	+
CsaV3_1G031310	CsaV3_1G006920	0.972412	+
CsaV3_1G031310	CsaV3_1G007590	0.99913	+
CsaV3_1G031310	CsaV3_1G007800	0.99913	+
CsaV3_1G031310	CsaV3_1G007810	0.996019	+
CsaV3_1G031310	CsaV3_1G007870	0.996897	+
CsaV3_1G031310	CsaV3_1G008470	0.955165	+
CsaV3_1G031310	CsaV3_1G008690	0.977099	+
CsaV3_1G031310	CsaV3_1G008880	0.99913	+
CsaV3_1G031310	CsaV3_1G008940	0.999682	+
CsaV3_1G031310	CsaV3_1G008960	0.970568	+
CsaV3_1G031310	CsaV3_1G008980	0.999042	+
CsaV3_1G031310	CsaV3_1G008990	0.990152	+
CsaV3_1G031310	CsaV3_1G009960	0.984423	+
CsaV3_1G031310	CsaV3_1G009980	0.991619	+
CsaV3_1G031310	CsaV3_1G009990	0.996728	+
CsaV3_1G031310	CsaV3_1G010290	0.99913	+
CsaV3_1G031310	CsaV3_1G010330	0.973989	+
CsaV3_1G031310	CsaV3_1G010340	0.998046	+
CsaV3_1G031310	CsaV3_1G010350	0.999431	+
CsaV3_1G031310	CsaV3_1G010360	0.999327	+
CsaV3_1G031310	CsaV3_1G010380	0.950227	+
CsaV3_1G031310	CsaV3_1G010410	0.950342	+
CsaV3_1G031310	CsaV3_1G010460	0.99913	+
CsaV3_1G031310	CsaV3_1G010480	0.97611	+
CsaV3_1G031310	CsaV3_1G010590	0.954379	+
CsaV3_1G031310	CsaV3_1G010640	0.999997	+
CsaV3_1G031310	CsaV3_1G010830	0.959699	+
CsaV3_1G031310	CsaV3_1G011210	0.952815	+
CsaV3_1G031310	CsaV3_1G011250	0.963553	+
CsaV3_1G031310	CsaV3_1G011410	0.954189	+
CsaV3_1G031310	CsaV3_1G011460	0.950458	+
CsaV3_1G031310	CsaV3_1G011550	0.99913	+
CsaV3_1G031310	CsaV3_1G011590	0.997683	+
CsaV3_1G031310	CsaV3_1G011600	0.99913	+
CsaV3_1G031310	CsaV3_1G011620	0.99913	+
CsaV3_1G031310	CsaV3_1G011640	0.992516	+
CsaV3_1G031310	CsaV3_1G011730	0.995351	+
CsaV3_1G031310	CsaV3_1G011980	0.99913	+
CsaV3_1G031310	CsaV3_1G012930	0.984529	+
CsaV3_1G031310	CsaV3_1G013240	0.989949	+
CsaV3_1G031310	CsaV3_1G013360	0.999819	+
CsaV3_1G031310	CsaV3_1G013370	0.969822	+
CsaV3_1G031310	CsaV3_1G013620	0.958081	+
CsaV3_1G031310	CsaV3_1G013720	0.992064	+
CsaV3_1G031310	CsaV3_1G013760	0.994139	+
CsaV3_1G031310	CsaV3_1G013790	0.998886	+
CsaV3_1G031310	CsaV3_1G013840	0.999433	+
CsaV3_1G031310	CsaV3_1G013910	0.99913	+
CsaV3_1G031310	CsaV3_1G013950	0.98459	+
CsaV3_1G031310	CsaV3_1G014080	0.994311	+
CsaV3_1G031310	CsaV3_1G014180	0.976171	+
CsaV3_1G031310	CsaV3_1G014650	0.998993	+
CsaV3_1G031310	CsaV3_1G014670	0.999113	+
CsaV3_1G031310	CsaV3_1G014690	0.988703	+
CsaV3_1G031310	CsaV3_1G014730	0.998185	+
CsaV3_1G031310	CsaV3_1G014830	0.976197	+
CsaV3_1G031310	CsaV3_1G014970	0.99913	+
CsaV3_1G031310	CsaV3_1G015180	0.993329	+
CsaV3_1G031310	CsaV3_1G015190	0.993723	+
CsaV3_1G031310	CsaV3_1G015280	0.99913	+
CsaV3_1G031310	CsaV3_1G015780	0.993475	+
CsaV3_1G031310	CsaV3_1G019640	0.989634	+
CsaV3_1G031310	CsaV3_1G019650	0.96621	+
CsaV3_1G031310	CsaV3_1G021830	0.973941	+
CsaV3_1G031310	CsaV3_1G024210	0.986813	+
CsaV3_1G031310	CsaV3_1G026620	0.999079	+
CsaV3_1G031310	CsaV3_1G026660	0.961108	+
CsaV3_1G031310	CsaV3_1G026780	0.99913	+
CsaV3_1G031310	CsaV3_1G027980	0.968371	+
CsaV3_1G031310	CsaV3_1G028300	0.984511	+
CsaV3_1G031310	CsaV3_1G028640	0.996806	+
CsaV3_1G031310	CsaV3_1G028850	0.99702	+
CsaV3_1G031310	CsaV3_1G029340	0.998034	+
CsaV3_1G031310	CsaV3_1G029950	0.99913	+
CsaV3_1G031310	CsaV3_1G030140	0.966314	+
CsaV3_1G031310	CsaV3_1G030370	0.998993	+
CsaV3_1G031310	CsaV3_1G030380	0.998664	+
CsaV3_1G031310	CsaV3_1G030570	0.99276	+
CsaV3_1G031310	CsaV3_1G030660	0.963079	+
CsaV3_1G031310	CsaV3_1G030700	0.968104	+
CsaV3_1G031310	CsaV3_1G031530	0.994298	+
CsaV3_1G031310	CsaV3_1G031540	0.993966	+
CsaV3_1G031310	CsaV3_1G031620	0.991574	+
CsaV3_1G031310	CsaV3_1G032000	0.956561	+
CsaV3_1G031310	CsaV3_1G032090	0.998692	+
CsaV3_1G031310	CsaV3_1G032290	0.967798	+
CsaV3_1G031310	CsaV3_1G032390	0.99913	+
CsaV3_1G031310	CsaV3_1G032480	0.990261	+
CsaV3_1G031310	CsaV3_1G033110	0.998534	+
CsaV3_1G031310	CsaV3_1G033150	0.997045	+
CsaV3_1G031310	CsaV3_1G033200	0.955198	+
CsaV3_1G031310	CsaV3_1G033600	0.964985	+
CsaV3_1G031310	CsaV3_1G033660	0.955541	+
CsaV3_1G031310	CsaV3_1G033980	0.999061	+
CsaV3_1G031310	CsaV3_1G034100	0.959485	+
CsaV3_1G031310	CsaV3_1G034440	0.984233	+
CsaV3_1G031310	CsaV3_1G035790	0.99913	+
CsaV3_1G031310	CsaV3_1G035990	0.995165	+
CsaV3_1G031310	CsaV3_1G036060	0.999648	+
CsaV3_1G031310	CsaV3_1G036080	0.99477	+
CsaV3_1G031310	CsaV3_1G036150	0.985899	+
CsaV3_1G031310	CsaV3_1G036420	0.957659	+
CsaV3_1G031310	CsaV3_1G036480	0.970987	+
CsaV3_1G031310	CsaV3_1G036510	0.995647	+
CsaV3_1G031310	CsaV3_1G036900	0.972966	+
CsaV3_1G031310	CsaV3_1G037070	0.999026	+
CsaV3_1G031310	CsaV3_1G037280	0.99913	+
CsaV3_1G031310	CsaV3_1G037450	0.984233	+
CsaV3_1G031310	CsaV3_1G037470	0.99913	+
CsaV3_1G031310	CsaV3_1G037490	0.999635	+
CsaV3_1G031310	CsaV3_1G037530	0.998767	+
CsaV3_1G031310	CsaV3_1G037540	0.987678	+
CsaV3_1G031310	CsaV3_1G037640	0.996742	+
CsaV3_1G031310	CsaV3_1G037680	0.968668	+
CsaV3_1G031310	CsaV3_1G038300	0.988969	+
CsaV3_1G031310	CsaV3_1G038370	0.99913	+
CsaV3_1G031310	CsaV3_1G038520	0.987248	+
CsaV3_1G031310	CsaV3_1G038530	0.999359	+
CsaV3_1G031310	CsaV3_1G038540	0.999509	+
CsaV3_1G031310	CsaV3_1G038580	0.999121	+
CsaV3_1G031310	CsaV3_1G038590	0.998922	+
CsaV3_1G031310	CsaV3_1G038860	0.998801	+
CsaV3_1G031310	CsaV3_1G038910	0.99913	+
CsaV3_1G031310	CsaV3_1G039330	0.996786	+
CsaV3_1G031310	CsaV3_1G039350	0.993076	+
CsaV3_1G031310	CsaV3_1G039480	0.99913	+
CsaV3_1G031310	CsaV3_1G039840	0.968087	+
CsaV3_1G031310	CsaV3_1G039850	0.984123	+
CsaV3_1G031310	CsaV3_1G040050	0.99913	+
CsaV3_1G031310	CsaV3_1G040410	0.954088	+
CsaV3_1G031310	CsaV3_1G040570	0.99913	+
CsaV3_1G031310	CsaV3_1G040580	0.958063	+
CsaV3_1G031310	CsaV3_1G040600	0.980748	+
CsaV3_1G031310	CsaV3_1G040830	0.979827	+
CsaV3_1G031310	CsaV3_1G041090	0.962226	+
CsaV3_1G031310	CsaV3_1G041400	0.998895	+
CsaV3_1G031310	CsaV3_1G041760	0.950331	+
CsaV3_1G031310	CsaV3_1G042410	0.99877	+
CsaV3_1G031310	CsaV3_1G042470	0.986241	+
CsaV3_1G031310	CsaV3_1G042500	0.99913	+
CsaV3_1G031310	CsaV3_1G042540	0.999124	+
CsaV3_1G031310	CsaV3_1G042650	0.998932	+
CsaV3_1G031310	CsaV3_1G042660	0.998484	+
CsaV3_1G031310	CsaV3_1G043130	0.985789	+
CsaV3_1G031310	CsaV3_1G043200	0.997018	+
CsaV3_1G031310	CsaV3_1G043300	0.977402	+
CsaV3_1G031310	CsaV3_1G043640	0.954219	+
CsaV3_1G031310	CsaV3_1G043880	0.99913	+
CsaV3_1G031310	CsaV3_1G044030	0.99913	+
CsaV3_1G031310	CsaV3_1G044100	0.996545	+
CsaV3_1G031310	CsaV3_1G044120	0.999122	+
CsaV3_1G031310	CsaV3_1G044380	0.99913	+
CsaV3_1G031310	CsaV3_1G044400	0.993212	+
CsaV3_1G031310	CsaV3_1G044740	0.989217	+
CsaV3_1G031310	CsaV3_1G044880	0.99913	+
CsaV3_1G031310	CsaV3_1G044900	0.998053	+
CsaV3_1G031310	CsaV3_1G044920	0.99913	+
CsaV3_1G031310	CsaV3_1G045410	0.99913	+
CsaV3_1G031310	CsaV3_1G046040	0.99913	+
CsaV3_1G031310	CsaV3_1G046050	0.959792	+
CsaV3_1G031310	CsaV3_1G046410	0.999193	+
CsaV3_1G031310	CsaV3_1G046430	0.999169	+
CsaV3_1G031310	CsaV3_1G046440	0.978034	+
CsaV3_1G031310	CsaV3_1G046460	0.99913	+
CsaV3_1G031310	CsaV3_1G046620	0.964471	+
CsaV3_1G031310	CsaV3_1G046760	0.999716	+
CsaV3_1G031310	CsaV3_2G001540	0.994906	+
CsaV3_1G031310	CsaV3_2G001660	0.998559	+
CsaV3_1G031310	CsaV3_2G001760	0.988099	+
CsaV3_1G031310	CsaV3_2G001830	0.997449	+
CsaV3_1G031310	CsaV3_2G001980	0.95269	+
CsaV3_1G031310	CsaV3_2G002110	0.99913	+
CsaV3_1G031310	CsaV3_2G002400	0.99913	+
CsaV3_1G031310	CsaV3_2G002720	0.998411	+
CsaV3_1G031310	CsaV3_2G002940	0.99913	+
CsaV3_1G031310	CsaV3_2G003000	0.972708	+
CsaV3_1G031310	CsaV3_2G003110	0.97498	+
CsaV3_1G031310	CsaV3_2G003450	0.996925	+
CsaV3_1G031310	CsaV3_2G003600	0.99913	+
CsaV3_1G031310	CsaV3_2G003800	0.99913	+
CsaV3_1G031310	CsaV3_2G003820	0.995545	+
CsaV3_1G031310	CsaV3_2G003830	0.99913	+
CsaV3_1G031310	CsaV3_2G003890	0.99913	+
CsaV3_1G031310	CsaV3_2G004090	0.976378	+
CsaV3_1G031310	CsaV3_2G004190	0.999044	+
CsaV3_1G031310	CsaV3_2G004250	0.999107	+
CsaV3_1G031310	CsaV3_2G004430	0.998609	+
CsaV3_1G031310	CsaV3_2G004780	0.998751	+
CsaV3_1G031310	CsaV3_2G004790	0.998001	+
CsaV3_1G031310	CsaV3_2G004850	0.956102	+
CsaV3_1G031310	CsaV3_2G004860	0.979579	+
CsaV3_1G031310	CsaV3_2G004870	0.995581	+
CsaV3_1G031310	CsaV3_2G005010	0.985887	+
CsaV3_1G031310	CsaV3_2G005030	0.96961	+
CsaV3_1G031310	CsaV3_2G005050	0.998309	+
CsaV3_1G031310	CsaV3_2G005060	0.999001	+
CsaV3_1G031310	CsaV3_2G006370	0.99913	+
CsaV3_1G031310	CsaV3_2G006420	0.966365	+
CsaV3_1G031310	CsaV3_2G006660	0.996149	+
CsaV3_1G031310	CsaV3_2G006770	0.997953	+
CsaV3_1G031310	CsaV3_2G007080	0.999698	+
CsaV3_1G031310	CsaV3_2G007300	0.972212	+
CsaV3_1G031310	CsaV3_2G007440	0.998739	+
CsaV3_1G031310	CsaV3_2G007940	0.986393	+
CsaV3_1G031310	CsaV3_2G007960	0.998944	+
CsaV3_1G031310	CsaV3_2G008030	0.956154	+
CsaV3_1G031310	CsaV3_2G008100	0.999432	+
CsaV3_1G031310	CsaV3_2G008140	0.99903	+
CsaV3_1G031310	CsaV3_2G008290	0.978529	+
CsaV3_1G031310	CsaV3_2G008390	0.99913	+
CsaV3_1G031310	CsaV3_2G008430	0.997157	+
CsaV3_1G031310	CsaV3_2G009060	0.999105	+
CsaV3_1G031310	CsaV3_2G009070	0.999588	+
CsaV3_1G031310	CsaV3_2G009180	0.997811	+
CsaV3_1G031310	CsaV3_2G009630	0.993008	+
CsaV3_1G031310	CsaV3_2G009640	0.990588	+
CsaV3_1G031310	CsaV3_2G009940	0.997747	+
CsaV3_1G031310	CsaV3_2G010130	0.968722	+
CsaV3_1G031310	CsaV3_2G010320	0.999086	+
CsaV3_1G031310	CsaV3_2G010600	0.99913	+
CsaV3_1G031310	CsaV3_2G010630	0.99913	+
CsaV3_1G031310	CsaV3_2G010870	0.986445	+
CsaV3_1G031310	CsaV3_2G011000	0.996148	+
CsaV3_1G031310	CsaV3_2G011010	0.99913	+
CsaV3_1G031310	CsaV3_2G011400	0.983809	+
CsaV3_1G031310	CsaV3_2G011510	0.996859	+
CsaV3_1G031310	CsaV3_2G012160	0.950341	+
CsaV3_1G031310	CsaV3_2G012330	0.997767	+
CsaV3_1G031310	CsaV3_2G012780	0.996352	+
CsaV3_1G031310	CsaV3_2G012790	0.997267	+
CsaV3_1G031310	CsaV3_2G012800	0.965516	+
CsaV3_1G031310	CsaV3_2G012850	0.997248	+
CsaV3_1G031310	CsaV3_2G012880	0.99913	+
CsaV3_1G031310	CsaV3_2G012890	0.989167	+
CsaV3_1G031310	CsaV3_2G012900	0.998422	+
CsaV3_1G031310	CsaV3_2G012980	0.99913	+
CsaV3_1G031310	CsaV3_2G013060	0.99913	+
CsaV3_1G031310	CsaV3_2G013360	0.993132	+
CsaV3_1G031310	CsaV3_2G013740	0.99913	+
CsaV3_1G031310	CsaV3_2G013920	0.99913	+
CsaV3_1G031310	CsaV3_2G014070	0.98789	+
CsaV3_1G031310	CsaV3_2G014140	0.979534	+
CsaV3_1G031310	CsaV3_2G014160	0.989295	+
CsaV3_1G031310	CsaV3_2G014310	0.998857	+
CsaV3_1G031310	CsaV3_2G014490	0.992378	+
CsaV3_1G031310	CsaV3_2G014600	0.999532	+
CsaV3_1G031310	CsaV3_2G014610	0.965112	+
CsaV3_1G031310	CsaV3_2G014630	0.995648	+
CsaV3_1G031310	CsaV3_2G015000	0.999721	+
CsaV3_1G031310	CsaV3_2G015960	0.999332	+
CsaV3_1G031310	CsaV3_2G016260	0.987389	+
CsaV3_1G031310	CsaV3_2G016300	0.998622	+
CsaV3_1G031310	CsaV3_2G016430	0.955877	+
CsaV3_1G031310	CsaV3_2G016680	0.950735	+
CsaV3_1G031310	CsaV3_2G016780	0.99913	+
CsaV3_1G031310	CsaV3_2G016790	0.997155	+
CsaV3_1G031310	CsaV3_2G016920	0.963818	+
CsaV3_1G031310	CsaV3_2G017250	0.99709	+
CsaV3_1G031310	CsaV3_2G017360	0.99913	+
CsaV3_1G031310	CsaV3_2G017390	0.99913	+
CsaV3_1G031310	CsaV3_2G017400	0.99913	+
CsaV3_1G031310	CsaV3_2G017500	0.99913	+
CsaV3_1G031310	CsaV3_2G017610	0.99913	+
CsaV3_1G031310	CsaV3_2G017980	0.999117	+
CsaV3_1G031310	CsaV3_2G018010	0.995424	+
CsaV3_1G031310	CsaV3_2G018180	0.956495	+
CsaV3_1G031310	CsaV3_2G019470	0.99913	+
CsaV3_1G031310	CsaV3_2G023200	0.99913	+
CsaV3_1G031310	CsaV3_2G023220	0.975813	+
CsaV3_1G031310	CsaV3_2G024340	0.998697	+
CsaV3_1G031310	CsaV3_2G024720	0.950385	+
CsaV3_1G031310	CsaV3_2G024830	0.97201	+
CsaV3_1G031310	CsaV3_2G025050	0.99913	+
CsaV3_1G031310	CsaV3_2G025220	0.985426	+
CsaV3_1G031310	CsaV3_2G025740	0.99913	+
CsaV3_1G031310	CsaV3_2G026160	0.979332	+
CsaV3_1G031310	CsaV3_2G026280	0.992288	+
CsaV3_1G031310	CsaV3_2G026320	0.996891	+
CsaV3_1G031310	CsaV3_2G026370	0.981881	+
CsaV3_1G031310	CsaV3_2G026510	0.969332	+
CsaV3_1G031310	CsaV3_2G026720	0.99913	+
CsaV3_1G031310	CsaV3_2G027830	0.998033	+
CsaV3_1G031310	CsaV3_2G027850	0.996224	+
CsaV3_1G031310	CsaV3_2G027870	0.959164	+
CsaV3_1G031310	CsaV3_2G027920	0.99913	+
CsaV3_1G031310	CsaV3_2G027940	0.99913	+
CsaV3_1G031310	CsaV3_2G027960	0.998015	+
CsaV3_1G031310	CsaV3_2G028100	0.99913	+
CsaV3_1G031310	CsaV3_2G028150	0.993276	+
CsaV3_1G031310	CsaV3_2G028230	0.99913	+
CsaV3_1G031310	CsaV3_2G028390	0.992761	+
CsaV3_1G031310	CsaV3_2G028410	0.978863	+
CsaV3_1G031310	CsaV3_2G028710	0.99913	+
CsaV3_1G031310	CsaV3_2G028790	0.985988	+
CsaV3_1G031310	CsaV3_2G028820	0.989923	+
CsaV3_1G031310	CsaV3_2G028920	0.991238	+
CsaV3_1G031310	CsaV3_2G029230	0.989158	+
CsaV3_1G031310	CsaV3_2G029610	0.9531	+
CsaV3_1G031310	CsaV3_2G029740	0.975849	+
CsaV3_1G031310	CsaV3_2G029900	0.998462	+
CsaV3_1G031310	CsaV3_2G029930	0.995363	+
CsaV3_1G031310	CsaV3_2G030870	0.999145	+
CsaV3_1G031310	CsaV3_2G031140	0.999208	+
CsaV3_1G031310	CsaV3_2G031470	0.99913	+
CsaV3_1G031310	CsaV3_2G031670	0.998051	+
CsaV3_1G031310	CsaV3_2G031980	0.985274	+
CsaV3_1G031310	CsaV3_2G032010	0.997481	+
CsaV3_1G031310	CsaV3_2G032360	0.996147	+
CsaV3_1G031310	CsaV3_2G032400	0.963454	+
CsaV3_1G031310	CsaV3_2G032690	0.99913	+
CsaV3_1G031310	CsaV3_2G032720	0.999147	+
CsaV3_1G031310	CsaV3_2G033070	0.960356	+
CsaV3_1G031310	CsaV3_2G033930	0.994125	+
CsaV3_1G031310	CsaV3_2G034110	0.99913	+
CsaV3_1G031310	CsaV3_2G034460	0.979028	+
CsaV3_1G031310	CsaV3_2G034530	0.998797	+
CsaV3_1G031310	CsaV3_2G034590	0.999685	+
CsaV3_1G031310	CsaV3_2G034820	0.999348	+
CsaV3_1G031310	CsaV3_2G035150	0.987038	+
CsaV3_1G031310	CsaV3_2G035260	0.99837	+
CsaV3_1G031310	CsaV3_2G035290	0.95797	+
CsaV3_1G031310	CsaV3_2G035310	0.992074	+
CsaV3_1G031310	CsaV3_2G035320	0.99913	+
CsaV3_1G031310	CsaV3_2G035450	0.987743	+
CsaV3_1G031310	CsaV3_2G035570	0.99913	+
CsaV3_1G031310	CsaV3_2G036120	0.95249	+
CsaV3_1G031310	CsaV3_2G036190	0.997815	+
CsaV3_1G031310	CsaV3_2G036490	0.981532	+
CsaV3_1G031310	CsaV3_2G036530	0.997536	+
CsaV3_1G031310	CsaV3_2G036560	0.975619	+
CsaV3_1G031310	CsaV3_2G036610	0.99913	+
CsaV3_1G031310	CsaV3_3G000190	0.9802	+
CsaV3_1G031310	CsaV3_3G000240	0.999143	+
CsaV3_1G031310	CsaV3_3G000450	0.99913	+
CsaV3_1G031310	CsaV3_3G000610	0.998551	+
CsaV3_1G031310	CsaV3_3G000700	0.953494	+
CsaV3_1G031310	CsaV3_3G001180	0.99913	+
CsaV3_1G031310	CsaV3_3G001430	0.993795	+
CsaV3_1G031310	CsaV3_3G001620	0.999109	+
CsaV3_1G031310	CsaV3_3G001640	0.998585	+
CsaV3_1G031310	CsaV3_3G001810	0.999069	+
CsaV3_1G031310	CsaV3_3G001920	0.998902	+
CsaV3_1G031310	CsaV3_3G001970	0.99913	+
CsaV3_1G031310	CsaV3_3G002230	0.970176	+
CsaV3_1G031310	CsaV3_3G002840	0.999117	+
CsaV3_1G031310	CsaV3_3G003460	0.99913	+
CsaV3_1G031310	CsaV3_3G003650	0.999189	+
CsaV3_1G031310	CsaV3_3G004000	0.997515	+
CsaV3_1G031310	CsaV3_3G004040	0.950551	+
CsaV3_1G031310	CsaV3_3G004660	0.998954	+
CsaV3_1G031310	CsaV3_3G004980	0.99913	+
CsaV3_1G031310	CsaV3_3G005050	0.99913	+
CsaV3_1G031310	CsaV3_3G005300	0.99913	+
CsaV3_1G031310	CsaV3_3G005450	0.997658	+
CsaV3_1G031310	CsaV3_3G005580	0.99913	+
CsaV3_1G031310	CsaV3_3G005650	0.960098	+
CsaV3_1G031310	CsaV3_3G005900	0.989362	+
CsaV3_1G031310	CsaV3_3G006100	0.99913	+
CsaV3_1G031310	CsaV3_3G006370	0.999613	+
CsaV3_1G031310	CsaV3_3G006650	0.996419	+
CsaV3_1G031310	CsaV3_3G006900	0.998633	+
CsaV3_1G031310	CsaV3_3G006980	0.97773	+
CsaV3_1G031310	CsaV3_3G007000	0.99913	+
CsaV3_1G031310	CsaV3_3G007320	0.975514	+
CsaV3_1G031310	CsaV3_3G007900	0.979375	+
CsaV3_1G031310	CsaV3_3G008060	0.990119	+
CsaV3_1G031310	CsaV3_3G008200	0.997136	+
CsaV3_1G031310	CsaV3_3G008480	0.991196	+
CsaV3_1G031310	CsaV3_3G008490	0.99913	+
CsaV3_1G031310	CsaV3_3G008580	0.997766	+
CsaV3_1G031310	CsaV3_3G009170	0.99913	+
CsaV3_1G031310	CsaV3_3G009880	0.990152	+
CsaV3_1G031310	CsaV3_3G010090	0.998618	+
CsaV3_1G031310	CsaV3_3G010100	0.998789	+
CsaV3_1G031310	CsaV3_3G010160	0.989625	+
CsaV3_1G031310	CsaV3_3G010520	0.95659	+
CsaV3_1G031310	CsaV3_3G010720	0.979307	+
CsaV3_1G031310	CsaV3_3G011400	0.954691	+
CsaV3_1G031310	CsaV3_3G011570	0.988744	+
CsaV3_1G031310	CsaV3_3G011850	0.964991	+
CsaV3_1G031310	CsaV3_3G011910	0.968474	+
CsaV3_1G031310	CsaV3_3G012150	0.999097	+
CsaV3_1G031310	CsaV3_3G012180	0.99913	+
CsaV3_1G031310	CsaV3_3G012380	0.983962	+
CsaV3_1G031310	CsaV3_3G012460	0.99913	+
CsaV3_1G031310	CsaV3_3G012700	0.962258	+
CsaV3_1G031310	CsaV3_3G012720	0.986824	+
CsaV3_1G031310	CsaV3_3G012800	0.975043	+
CsaV3_1G031310	CsaV3_3G012970	0.999263	+
CsaV3_1G031310	CsaV3_3G013120	0.965092	+
CsaV3_1G031310	CsaV3_3G013460	0.998537	+
CsaV3_1G031310	CsaV3_3G013470	0.978076	+
CsaV3_1G031310	CsaV3_3G013700	0.99913	+
CsaV3_1G031310	CsaV3_3G013770	0.997537	+
CsaV3_1G031310	CsaV3_3G013950	0.957737	+
CsaV3_1G031310	CsaV3_3G013960	0.988889	+
CsaV3_1G031310	CsaV3_3G013970	0.952185	+
CsaV3_1G031310	CsaV3_3G014160	0.998575	+
CsaV3_1G031310	CsaV3_3G014570	0.987337	+
CsaV3_1G031310	CsaV3_3G014920	0.990907	+
CsaV3_1G031310	CsaV3_3G014950	0.988032	+
CsaV3_1G031310	CsaV3_3G015080	0.990193	+
CsaV3_1G031310	CsaV3_3G015290	0.97236	+
CsaV3_1G031310	CsaV3_3G015460	0.966443	+
CsaV3_1G031310	CsaV3_3G015900	0.951832	+
CsaV3_1G031310	CsaV3_3G016030	0.995576	+
CsaV3_1G031310	CsaV3_3G016090	0.974737	+
CsaV3_1G031310	CsaV3_3G016140	0.99913	+
CsaV3_1G031310	CsaV3_3G016160	0.978648	+
CsaV3_1G031310	CsaV3_3G016190	0.994564	+
CsaV3_1G031310	CsaV3_3G016220	0.998515	+
CsaV3_1G031310	CsaV3_3G016580	0.99913	+
CsaV3_1G031310	CsaV3_3G016700	0.999805	+
CsaV3_1G031310	CsaV3_3G016800	0.998142	+
CsaV3_1G031310	CsaV3_3G016900	0.953534	+
CsaV3_1G031310	CsaV3_3G017520	0.99913	+
CsaV3_1G031310	CsaV3_3G017680	0.99913	+
CsaV3_1G031310	CsaV3_3G017940	0.99913	+
CsaV3_1G031310	CsaV3_3G018330	0.998708	+
CsaV3_1G031310	CsaV3_3G018550	0.993328	+
CsaV3_1G031310	CsaV3_3G018790	0.953077	+
CsaV3_1G031310	CsaV3_3G018920	0.999627	+
CsaV3_1G031310	CsaV3_3G018940	0.995794	+
CsaV3_1G031310	CsaV3_3G019020	0.998925	+
CsaV3_1G031310	CsaV3_3G019050	0.99913	+
CsaV3_1G031310	CsaV3_3G019090	0.99913	+
CsaV3_1G031310	CsaV3_3G019100	0.999124	+
CsaV3_1G031310	CsaV3_3G019330	0.99913	+
CsaV3_1G031310	CsaV3_3G019680	0.984462	+
CsaV3_1G031310	CsaV3_3G020200	0.99913	+
CsaV3_1G031310	CsaV3_3G020310	0.99636	+
CsaV3_1G031310	CsaV3_3G020900	0.99913	+
CsaV3_1G031310	CsaV3_3G020920	0.984147	+
CsaV3_1G031310	CsaV3_3G020990	0.97565	+
CsaV3_1G031310	CsaV3_3G021380	0.999116	+
CsaV3_1G031310	CsaV3_3G021400	0.994036	+
CsaV3_1G031310	CsaV3_3G021430	0.975377	+
CsaV3_1G031310	CsaV3_3G021460	0.991723	+
CsaV3_1G031310	CsaV3_3G021480	0.997862	+
CsaV3_1G031310	CsaV3_3G021540	0.955081	+
CsaV3_1G031310	CsaV3_3G021660	0.97163	+
CsaV3_1G031310	CsaV3_3G021800	0.97948	+
CsaV3_1G031310	CsaV3_3G021910	0.99913	+
CsaV3_1G031310	CsaV3_3G022290	0.975119	+
CsaV3_1G031310	CsaV3_3G022430	0.99913	+
CsaV3_1G031310	CsaV3_3G022490	0.99913	+
CsaV3_1G031310	CsaV3_3G022570	0.99913	+
CsaV3_1G031310	CsaV3_3G022950	0.99913	+
CsaV3_1G031310	CsaV3_3G022960	0.973416	+
CsaV3_1G031310	CsaV3_3G023620	0.994544	+
CsaV3_1G031310	CsaV3_3G023660	0.964121	+
CsaV3_1G031310	CsaV3_3G023740	0.985615	+
CsaV3_1G031310	CsaV3_3G026600	0.959068	+
CsaV3_1G031310	CsaV3_3G026610	0.953498	+
CsaV3_1G031310	CsaV3_3G026700	0.991682	+
[truncated: 45,061 more rows]

## Sheet: Supplementary table 5
Supplementary table 5. Co-expressed genes with MYBs identified by PCCs (Pearson correlation coefficients) using RNA-seq data of melon ('+' indicates the positive correlation, '-' indicates the negative correlation).
MYB gene	Co-expressed with MYBs	PCC	Correlation
MELO3C002292.jh1	MELO3C003284.jh1	0.95208	+
MELO3C002292.jh1	MELO3C022234.jh1	0.97707	+
MELO3C002292.jh1	MELO3C022248.jh1	0.950266	+
MELO3C003212.jh1	MELO3C001958.jh1	0.952572	+
MELO3C003212.jh1	MELO3C001971.jh1	0.956322	+
MELO3C003212.jh1	MELO3C002183.jh1	0.957096	+
MELO3C003212.jh1	MELO3C002287.jh1	0.962575	+
MELO3C003212.jh1	MELO3C002289.jh1	0.956687	+
MELO3C003212.jh1	MELO3C002374.jh1	0.953292	+
MELO3C003212.jh1	MELO3C002375.jh1	0.956942	+
MELO3C003212.jh1	MELO3C002377.jh1	0.954573	+
MELO3C003212.jh1	MELO3C002615.jh1	0.95707	+
MELO3C003212.jh1	MELO3C002693.jh1	0.955371	+
MELO3C003212.jh1	MELO3C003195.jh1	0.955815	+
MELO3C003212.jh1	MELO3C003321.jh1	0.962369	+
MELO3C003212.jh1	MELO3C003366.jh1	0.957067	+
MELO3C003212.jh1	MELO3C003749.jh1	0.957545	+
MELO3C003212.jh1	MELO3C003785.jh1	0.956963	+
MELO3C003212.jh1	MELO3C004276.jh1	0.95651	+
MELO3C003212.jh1	MELO3C004738.jh1	0.957096	+
MELO3C003212.jh1	MELO3C004846.jh1	0.957267	+
MELO3C003212.jh1	MELO3C005119.jh1	0.957096	+
MELO3C003212.jh1	MELO3C005139.jh1	0.952444	+
MELO3C003212.jh1	MELO3C005644.jh1	0.957096	+
MELO3C003212.jh1	MELO3C005645.jh1	0.957096	+
MELO3C003212.jh1	MELO3C005896.jh1	0.970088	+
MELO3C003212.jh1	MELO3C006207.jh1	0.95549	+
MELO3C003212.jh1	MELO3C006516.jh1	0.957296	+
MELO3C003212.jh1	MELO3C006529.jh1	0.960012	+
MELO3C003212.jh1	MELO3C006744.jh1	0.963414	+
MELO3C003212.jh1	MELO3C006757.jh1	0.957348	+
MELO3C003212.jh1	MELO3C006823.jh1	0.95874	+
MELO3C003212.jh1	MELO3C006933.jh1	0.954204	+
MELO3C003212.jh1	MELO3C007069.jh1	0.961598	+
MELO3C003212.jh1	MELO3C007184.jh1	0.957019	+
MELO3C003212.jh1	MELO3C007209.jh1	0.956634	+
MELO3C003212.jh1	MELO3C007559.jh1	0.961824	+
MELO3C003212.jh1	MELO3C007605.jh1	0.95698	+
MELO3C003212.jh1	MELO3C007607.jh1	0.964039	+
MELO3C003212.jh1	MELO3C007608.jh1	0.953567	+
MELO3C003212.jh1	MELO3C007696.jh1	0.956849	+
MELO3C003212.jh1	MELO3C007813.jh1	0.952812	+
MELO3C003212.jh1	MELO3C007824.jh1	0.957167	+
MELO3C003212.jh1	MELO3C007926.jh1	0.956932	+
MELO3C003212.jh1	MELO3C008235.jh1	0.956276	+
MELO3C003212.jh1	MELO3C008263.jh1	0.956892	+
MELO3C003212.jh1	MELO3C008679.jh1	0.957096	+
MELO3C003212.jh1	MELO3C008818.jh1	0.960684	+
MELO3C003212.jh1	MELO3C008930.jh1	0.955378	+
MELO3C003212.jh1	MELO3C009124.jh1	0.953268	+
MELO3C003212.jh1	MELO3C009141.jh1	0.956684	+
MELO3C003212.jh1	MELO3C009418.jh1	0.957161	+
MELO3C003212.jh1	MELO3C009426.jh1	0.95906	+
MELO3C003212.jh1	MELO3C009427.jh1	0.952483	+
MELO3C003212.jh1	MELO3C009631.jh1	0.956837	+
MELO3C003212.jh1	MELO3C009646.jh1	0.962075	+
MELO3C003212.jh1	MELO3C009699.jh1	0.956927	+
MELO3C003212.jh1	MELO3C009796.jh1	0.959303	+
MELO3C003212.jh1	MELO3C009988.jh1	0.957984	+
MELO3C003212.jh1	MELO3C010056.jh1	0.959176	+
MELO3C003212.jh1	MELO3C010535.jh1	0.951547	+
MELO3C003212.jh1	MELO3C010561.jh1	0.957554	+
MELO3C003212.jh1	MELO3C010582.jh1	0.955223	+
MELO3C003212.jh1	MELO3C010717.jh1	0.950658	+
MELO3C003212.jh1	MELO3C010835.jh1	0.957431	+
MELO3C003212.jh1	MELO3C010952.jh1	0.957215	+
MELO3C003212.jh1	MELO3C010977.jh1	0.959527	+
MELO3C003212.jh1	MELO3C011071.jh1	0.953759	+
MELO3C003212.jh1	MELO3C011123.jh1	0.952351	+
MELO3C003212.jh1	MELO3C011301.jh1	0.957232	+
MELO3C003212.jh1	MELO3C011333.jh1	0.962423	+
MELO3C003212.jh1	MELO3C011751.jh1	0.958549	+
MELO3C003212.jh1	MELO3C012046.jh1	0.957096	+
MELO3C003212.jh1	MELO3C012136.jh1	0.957096	+
MELO3C003212.jh1	MELO3C012250.jh1	0.958521	+
MELO3C003212.jh1	MELO3C012403.jh1	0.957548	+
MELO3C003212.jh1	MELO3C012886.jh1	0.958659	+
MELO3C003212.jh1	MELO3C012887.jh1	0.957096	+
MELO3C003212.jh1	MELO3C012888.jh1	0.956947	+
MELO3C003212.jh1	MELO3C013130.jh1	0.957096	+
MELO3C003212.jh1	MELO3C013458.jh1	0.968054	+
MELO3C003212.jh1	MELO3C013494.jh1	0.956999	+
MELO3C003212.jh1	MELO3C014209.jh1	0.957116	+
MELO3C003212.jh1	MELO3C014827.jh1	0.954651	+
MELO3C003212.jh1	MELO3C015326.jh1	0.957104	+
MELO3C003212.jh1	MELO3C015736.jh1	0.957096	+
MELO3C003212.jh1	MELO3C015789.jh1	0.957989	+
MELO3C003212.jh1	MELO3C015816.jh1	0.957011	+
MELO3C003212.jh1	MELO3C015946.jh1	0.956125	+
MELO3C003212.jh1	MELO3C016004.jh1	0.957261	+
MELO3C003212.jh1	MELO3C016016.jh1	0.950264	+
MELO3C003212.jh1	MELO3C016017.jh1	0.955844	+
MELO3C003212.jh1	MELO3C016158.jh1	0.953936	+
MELO3C003212.jh1	MELO3C016364.jh1	0.957096	+
MELO3C003212.jh1	MELO3C016387.jh1	0.953199	+
MELO3C003212.jh1	MELO3C016401.jh1	0.956904	+
MELO3C003212.jh1	MELO3C016402.jh1	0.956231	+
MELO3C003212.jh1	MELO3C016793.jh1	0.963978	+
MELO3C003212.jh1	MELO3C016824.jh1	0.959791	+
MELO3C003212.jh1	MELO3C016898.jh1	0.956794	+
MELO3C003212.jh1	MELO3C016931.jh1	0.954518	+
MELO3C003212.jh1	MELO3C016955.jh1	0.95487	+
MELO3C003212.jh1	MELO3C017418.jh1	0.955783	+
MELO3C003212.jh1	MELO3C017585.jh1	0.953525	+
MELO3C003212.jh1	MELO3C017633.jh1	0.955229	+
MELO3C003212.jh1	MELO3C017641.jh1	0.955335	+
MELO3C003212.jh1	MELO3C017642.jh1	0.959295	+
MELO3C003212.jh1	MELO3C017719.jh1	0.957096	+
MELO3C003212.jh1	MELO3C017863.jh1	0.955189	+
MELO3C003212.jh1	MELO3C017883.jh1	0.959702	+
MELO3C003212.jh1	MELO3C018146.jh1	0.956575	+
MELO3C003212.jh1	MELO3C018753.jh1	0.957096	+
MELO3C003212.jh1	MELO3C018853.jh1	0.962778	+
MELO3C003212.jh1	MELO3C019042.jh1	0.957096	+
MELO3C003212.jh1	MELO3C019353.jh1	0.95712	+
MELO3C003212.jh1	MELO3C019476.jh1	0.957096	+
MELO3C003212.jh1	MELO3C019493.jh1	0.957096	+
MELO3C003212.jh1	MELO3C019581.jh1	0.955805	+
MELO3C003212.jh1	MELO3C019755.jh1	0.957103	+
MELO3C003212.jh1	MELO3C019888.jh1	0.957356	+
MELO3C003212.jh1	MELO3C020614.jh1	0.955779	+
MELO3C003212.jh1	MELO3C020813.jh1	0.954585	+
MELO3C003212.jh1	MELO3C021097.jh1	0.957096	+
MELO3C003212.jh1	MELO3C021175.jh1	0.957096	+
MELO3C003212.jh1	MELO3C021178.jh1	0.956679	+
MELO3C003212.jh1	MELO3C021273.jh1	0.956569	+
MELO3C003212.jh1	MELO3C021288.jh1	0.969668	+
MELO3C003212.jh1	MELO3C021356.jh1	0.958506	+
MELO3C003212.jh1	MELO3C021388.jh1	0.956867	+
MELO3C003212.jh1	MELO3C021418.jh1	0.96086	+
MELO3C003212.jh1	MELO3C021576.jh1	0.957179	+
MELO3C003212.jh1	MELO3C021656.jh1	0.955436	+
MELO3C003212.jh1	MELO3C021885.jh1	0.957096	+
MELO3C003212.jh1	MELO3C022116.jh1	0.952757	+
MELO3C003212.jh1	MELO3C022194.jh1	0.956886	+
MELO3C003212.jh1	MELO3C022195.jh1	0.965802	+
MELO3C003212.jh1	MELO3C022327.jh1	0.954622	+
MELO3C003212.jh1	MELO3C022328.jh1	0.954544	+
MELO3C003212.jh1	MELO3C022822.jh1	0.958821	+
MELO3C003212.jh1	MELO3C022827.jh1	0.957096	+
MELO3C003212.jh1	MELO3C023038.jh1	0.956266	+
MELO3C003212.jh1	MELO3C023049.jh1	0.954715	+
MELO3C003212.jh1	MELO3C023158.jh1	0.957096	+
MELO3C003212.jh1	MELO3C023323.jh1	0.957081	+
MELO3C003212.jh1	MELO3C023589.jh1	0.957739	+
MELO3C003212.jh1	MELO3C023812.jh1	0.955704	+
MELO3C003212.jh1	MELO3C023967.jh1	0.95072	+
MELO3C003212.jh1	MELO3C024018.jh1	0.964758	+
MELO3C003212.jh1	MELO3C024162.jh1	0.953941	+
MELO3C003212.jh1	MELO3C024414.jh1	0.95921	+
MELO3C003212.jh1	MELO3C024774.jh1	0.957096	+
MELO3C003212.jh1	MELO3C024989.jh1	0.962859	+
MELO3C003212.jh1	MELO3C025418.jh1	0.957094	+
MELO3C003212.jh1	MELO3C025656.jh1	0.958538	+
MELO3C003212.jh1	MELO3C026002.jh1	0.957079	+
MELO3C003212.jh1	MELO3C026033.jh1	0.957016	+
MELO3C003212.jh1	MELO3C026083.jh1	0.961445	+
MELO3C003212.jh1	MELO3C026562.jh1	0.95153	+
MELO3C003212.jh1	MELO3C027001.jh1	0.955459	+
MELO3C003212.jh1	MELO3C028571.jh1	0.957096	+
MELO3C003212.jh1	MELO3C028580.jh1	0.957096	+
MELO3C003212.jh1	MELO3C028585.jh1	0.954176	+
MELO3C003212.jh1	MELO3C028594.jh1	0.957096	+
MELO3C003212.jh1	MELO3C028619.jh1	0.9571	+
MELO3C003212.jh1	MELO3C029118.jh1	0.957072	+
MELO3C003212.jh1	MELO3C029255.jh1	0.957096	+
MELO3C003212.jh1	MELO3C029631.jh1	0.957152	+
MELO3C003212.jh1	MELO3C029707.jh1	0.957096	+
MELO3C003212.jh1	MELO3C029896.jh1	0.957096	+
MELO3C003212.jh1	MELO3C030019.jh1	0.9516	+
MELO3C003212.jh1	MELO3C030357.jh1	0.956925	+
MELO3C003212.jh1	MELO3C030379.jh1	0.950063	+
MELO3C003212.jh1	MELO3C030459.jh1	0.957096	+
MELO3C003212.jh1	MELO3C030475.jh1	0.957063	+
MELO3C003212.jh1	MELO3C030770.jh1	0.956829	+
MELO3C003212.jh1	MELO3C031260.jh1	0.957096	+
MELO3C003212.jh1	MELO3C031409.jh1	0.956778	+
MELO3C003212.jh1	MELO3C031431.jh1	0.957096	+
MELO3C003212.jh1	MELO3C031759.jh1	0.963684	+
MELO3C003212.jh1	MELO3C031785.jh1	0.957096	+
MELO3C003212.jh1	MELO3C031994.jh1	0.956708	+
MELO3C003212.jh1	MELO3C032189.jh1	0.957807	+
MELO3C003212.jh1	MELO3C032238.jh1	0.956679	+
MELO3C003212.jh1	MELO3C032260.jh1	0.951011	+
MELO3C003212.jh1	MELO3C032321.jh1	0.963295	+
MELO3C003212.jh1	MELO3C032601.jh1	0.957552	+
MELO3C003212.jh1	MELO3C032656.jh1	0.962556	+
MELO3C003212.jh1	MELO3C032947.jh1	0.957096	+
MELO3C003212.jh1	MELO3C032985.jh1	0.958557	+
MELO3C003212.jh1	MELO3C033013.jh1	0.9517	+
MELO3C003212.jh1	MELO3C033064.jh1	0.957096	+
MELO3C003212.jh1	MELO3C033234.jh1	0.957096	+
MELO3C003212.jh1	MELO3C034119.jh1	0.95436	+
MELO3C003212.jh1	MELO3C034208.jh1	0.953026	+
MELO3C003212.jh1	MELO3C034210.jh1	0.956501	+
MELO3C003212.jh1	MELO3C034228.jh1	0.957096	+
MELO3C003212.jh1	MELO3C034967.jh1	0.957096	+
MELO3C003212.jh1	MELO3C035094.jh1	0.957096	+
MELO3C003212.jh1	MELO3C035496.jh1	0.957096	+
MELO3C003212.jh1	MELO.jh003616.1	0.957096	+
MELO3C003212.jh1	MELO.jh004632.1	0.965316	+
MELO3C003212.jh1	MELO.jh007422.1	0.966234	+
MELO3C003212.jh1	MELO.jh008128.1	0.957096	+
MELO3C003212.jh1	MELO.jh010219.1	0.957096	+
MELO3C003212.jh1	MELO.jh012304.1	0.956681	+
MELO3C003212.jh1	MELO.jh013081.1	0.957096	+
MELO3C003212.jh1	MELO.jh014023.1	0.956659	+
MELO3C003212.jh1	MELO.jh015171.1	0.953623	+
MELO3C003212.jh1	MELO.jh015206.1	0.951524	+
MELO3C003212.jh1	MELO.jh015247.1	0.957096	+
MELO3C003212.jh1	MELO.jh016641.1	0.958854	+
MELO3C003212.jh1	MELO.jh016767.1	0.962418	+
MELO3C003212.jh1	MELO.jh018199.1	0.957096	+
MELO3C003212.jh1	MELO.jh021447.1	0.964114	+
MELO3C003212.jh1	MELO.jh021529.1	0.957096	+
MELO3C003212.jh1	MELO.jh022518.1	0.95447	+
MELO3C003212.jh1	MELO.jh024227.1	0.957392	+
MELO3C003212.jh1	MELO.jh025157.1	0.957363	+
MELO3C003212.jh1	MELO.jh030368.1	0.957096	+
MELO3C003212.jh1	MELO.jh030403.1	0.957096	+
MELO3C003212.jh1	MELO.jh031104.1	0.950703	+
MELO3C003212.jh1	MELO.jh031231.1	0.957096	+
MELO3C003212.jh1	MELO.jh031450.1	0.957061	+
MELO3C003212.jh1	MELO.jh031475.1	0.956044	+
MELO3C003212.jh1	MELO.jh031975.1	0.957096	+
MELO3C003212.jh1	MELO.jh031984.1	0.957096	+
MELO3C003212.jh1	MELO.jh032215.1	0.95711	+
MELO3C003212.jh1	MELO.jh032217.1	0.955148	+
MELO3C003212.jh1	MELO.jh032425.1	0.957297	+
MELO3C003212.jh1	MELO.jh032502.1	0.952146	+
MELO3C003212.jh1	MELO.jh033046.1	0.957205	+
MELO3C003212.jh1	MELO.jh033193.1	0.957096	+
MELO3C003212.jh1	MELO.jh033294.1	0.950507	+
MELO3C003212.jh1	MELO.jh033925.1	0.957096	+
MELO3C003212.jh1	MELO.jh034093.1	0.957096	+
MELO3C003212.jh1	MELO.jh034352.1	0.957096	+
MELO3C003212.jh1	MELO.jh034426.1	0.957096	+
MELO3C003212.jh1	MELO.jh034684.1	0.95091	+
MELO3C003212.jh1	MELO.jh100248.1	0.954926	+
MELO3C003212.jh1	MELO.jh101330.1	0.957096	+
MELO3C003212.jh1	MELO.jh101728.1	0.957096	+
MELO3C003212.jh1	MELO.jh102394.1	0.957096	+
MELO3C003212.jh1	MELO.jh102895.1	0.957096	+
MELO3C003578.jh1	MELO3C002823.jh1	0.958912	+
MELO3C003578.jh1	MELO3C002863.jh1	0.952803	+
MELO3C003578.jh1	MELO3C003101.jh1	0.96787	+
MELO3C003578.jh1	MELO3C004267.jh1	0.950791	+
MELO3C003578.jh1	MELO3C004268.jh1	0.960615	+
MELO3C003578.jh1	MELO3C006834.jh1	0.963125	+
MELO3C003578.jh1	MELO3C007044.jh1	0.978886	+
MELO3C003578.jh1	MELO3C007584.jh1	0.955218	+
MELO3C003578.jh1	MELO3C007881.jh1	0.960729	+
MELO3C003578.jh1	MELO3C007922.jh1	0.966447	+
MELO3C003578.jh1	MELO3C007956.jh1	0.953879	+
MELO3C003578.jh1	MELO3C008794.jh1	0.962094	+
MELO3C003578.jh1	MELO3C009259.jh1	0.975224	+
MELO3C003578.jh1	MELO3C010267.jh1	0.974337	+
MELO3C003578.jh1	MELO3C010661.jh1	0.968944	+
MELO3C003578.jh1	MELO3C010787.jh1	0.971654	+
MELO3C003578.jh1	MELO3C010881.jh1	0.970076	+
MELO3C003578.jh1	MELO3C011302.jh1	0.968323	+
MELO3C003578.jh1	MELO3C011811.jh1	0.961047	+
MELO3C003578.jh1	MELO3C011895.jh1	0.971154	+
MELO3C003578.jh1	MELO3C013582.jh1	0.954883	+
MELO3C003578.jh1	MELO3C014056.jh1	0.957511	+
MELO3C003578.jh1	MELO3C014080.jh1	0.968641	+
MELO3C003578.jh1	MELO3C014130.jh1	0.961445	+
MELO3C003578.jh1	MELO3C014400.jh1	0.972067	+
MELO3C003578.jh1	MELO3C014534.jh1	0.960276	+
MELO3C003578.jh1	MELO3C014573.jh1	0.954673	+
MELO3C003578.jh1	MELO3C015827.jh1	0.95609	+
MELO3C003578.jh1	MELO3C016173.jh1	0.956928	+
MELO3C003578.jh1	MELO3C016695.jh1	0.953488	+
MELO3C003578.jh1	MELO3C017066.jh1	0.955131	+
MELO3C003578.jh1	MELO3C017278.jh1	0.965017	+
MELO3C003578.jh1	MELO3C017935.jh1	0.973864	+
MELO3C003578.jh1	MELO3C017986.jh1	0.962611	+
MELO3C003578.jh1	MELO3C018028.jh1	0.973334	+
MELO3C003578.jh1	MELO3C018639.jh1	0.961869	+
MELO3C003578.jh1	MELO3C018707.jh1	0.971182	+
MELO3C003578.jh1	MELO3C019115.jh1	0.958867	+
MELO3C003578.jh1	MELO3C021920.jh1	0.967297	+
MELO3C003578.jh1	MELO3C022527.jh1	0.97351	+
MELO3C003578.jh1	MELO3C023013.jh1	0.956608	+
MELO3C003578.jh1	MELO3C023483.jh1	0.951354	+
MELO3C003578.jh1	MELO3C023547.jh1	0.955479	+
MELO3C003578.jh1	MELO3C023735.jh1	0.955252	+
MELO3C003578.jh1	MELO3C023946.jh1	0.96475	+
MELO3C003578.jh1	MELO3C023986.jh1	0.95539	+
MELO3C003578.jh1	MELO3C024381.jh1	0.974432	+
MELO3C003578.jh1	MELO3C025312.jh1	0.963701	+
MELO3C004080.jh1	MELO.jh012326.1	0.956997	+
MELO3C004947.jh1	MELO3C002401.jh1	0.998006	+
MELO3C004947.jh1	MELO3C003777.jh1	1	+
MELO3C004947.jh1	MELO3C004270.jh1	0.991474	+
MELO3C004947.jh1	MELO3C004422.jh1	0.98892	+
MELO3C004947.jh1	MELO3C005398.jh1	1	+
MELO3C004947.jh1	MELO3C006018.jh1	0.990969	+
MELO3C004947.jh1	MELO3C006714.jh1	0.986358	+
MELO3C004947.jh1	MELO3C006800.jh1	0.995016	+
MELO3C004947.jh1	MELO3C006883.jh1	0.999865	+
MELO3C004947.jh1	MELO3C006991.jh1	0.980418	+
MELO3C004947.jh1	MELO3C007117.jh1	0.99522	+
MELO3C004947.jh1	MELO3C008532.jh1	0.999413	+
MELO3C004947.jh1	MELO3C009040.jh1	1	+
MELO3C004947.jh1	MELO3C009658.jh1	1	+
MELO3C004947.jh1	MELO3C009981.jh1	1	+
MELO3C004947.jh1	MELO3C010226.jh1	0.956129	+
MELO3C004947.jh1	MELO3C010520.jh1	0.999242	+
MELO3C004947.jh1	MELO3C011644.jh1	1	+
MELO3C004947.jh1	MELO3C011858.jh1	0.990246	+
MELO3C004947.jh1	MELO3C012063.jh1	1	+
MELO3C004947.jh1	MELO3C013473.jh1	0.993386	+
MELO3C004947.jh1	MELO3C013808.jh1	0.96689	+
MELO3C004947.jh1	MELO3C014354.jh1	0.992869	+
MELO3C004947.jh1	MELO3C014364.jh1	1	+
MELO3C004947.jh1	MELO3C015981.jh1	1	+
MELO3C004947.jh1	MELO3C016522.jh1	0.99763	+
MELO3C004947.jh1	MELO3C016534.jh1	0.981862	+
MELO3C004947.jh1	MELO3C016804.jh1	0.961691	+
MELO3C004947.jh1	MELO3C017143.jh1	0.995274	+
MELO3C004947.jh1	MELO3C017349.jh1	0.999947	+
MELO3C004947.jh1	MELO3C017448.jh1	0.992853	+
MELO3C004947.jh1	MELO3C017866.jh1	1	+
MELO3C004947.jh1	MELO3C018145.jh1	0.986846	+
MELO3C004947.jh1	MELO3C019439.jh1	1	+
MELO3C004947.jh1	MELO3C020044.jh1	0.999982	+
MELO3C004947.jh1	MELO3C020902.jh1	1	+
MELO3C004947.jh1	MELO3C021516.jh1	0.999828	+
MELO3C004947.jh1	MELO3C021653.jh1	1	+
MELO3C004947.jh1	MELO3C023529.jh1	0.998858	+
MELO3C004947.jh1	MELO3C023783.jh1	1	+
MELO3C004947.jh1	MELO3C024543.jh1	0.998915	+
MELO3C004947.jh1	MELO3C024945.jh1	1	+
MELO3C004947.jh1	MELO3C026416.jh1	1	+
MELO3C004947.jh1	MELO3C026784.jh1	0.982416	+
MELO3C004947.jh1	MELO3C027711.jh1	1	+
MELO3C004947.jh1	MELO3C028604.jh1	0.999963	+
MELO3C004947.jh1	MELO3C028760.jh1	1	+
MELO3C004947.jh1	MELO3C029076.jh1	1	+
MELO3C004947.jh1	MELO3C029285.jh1	0.975032	+
MELO3C004947.jh1	MELO3C029327.jh1	0.964562	+
MELO3C004947.jh1	MELO3C029408.jh1	0.978651	+
MELO3C004947.jh1	MELO3C029566.jh1	0.97061	+
MELO3C004947.jh1	MELO3C030215.jh1	1	+
MELO3C004947.jh1	MELO3C030322.jh1	1	+
MELO3C004947.jh1	MELO3C030593.jh1	1	+
MELO3C004947.jh1	MELO3C030679.jh1	1	+
MELO3C004947.jh1	MELO3C030779.jh1	1	+
MELO3C004947.jh1	MELO3C031074.jh1	0.978583	+
MELO3C004947.jh1	MELO3C031135.jh1	0.992238	+
MELO3C004947.jh1	MELO3C031384.jh1	1	+
MELO3C004947.jh1	MELO3C031530.jh1	0.984509	+
MELO3C004947.jh1	MELO3C031538.jh1	1	+
MELO3C004947.jh1	MELO3C031579.jh1	0.994939	+
MELO3C004947.jh1	MELO3C031614.jh1	1	+
MELO3C004947.jh1	MELO3C032256.jh1	0.973197	+
MELO3C004947.jh1	MELO3C032423.jh1	1	+
MELO3C004947.jh1	MELO3C032427.jh1	1	+
MELO3C004947.jh1	MELO3C032479.jh1	1	+
MELO3C004947.jh1	MELO3C032491.jh1	1	+
MELO3C004947.jh1	MELO3C032539.jh1	1	+
MELO3C004947.jh1	MELO3C032552.jh1	1	+
MELO3C004947.jh1	MELO3C032864.jh1	1	+
MELO3C004947.jh1	MELO3C033151.jh1	1	+
MELO3C004947.jh1	MELO3C033259.jh1	1	+
MELO3C004947.jh1	MELO3C033292.jh1	1	+
MELO3C004947.jh1	MELO3C033409.jh1	1	+
MELO3C004947.jh1	MELO3C033563.jh1	0.999752	+
MELO3C004947.jh1	MELO3C033738.jh1	1	+
MELO3C004947.jh1	MELO3C033878.jh1	1	+
MELO3C004947.jh1	MELO3C034075.jh1	1	+
MELO3C004947.jh1	MELO3C034354.jh1	1	+
MELO3C004947.jh1	MELO3C034596.jh1	0.993118	+
MELO3C004947.jh1	MELO3C034655.jh1	1	+
MELO3C004947.jh1	MELO3C034685.jh1	1	+
MELO3C004947.jh1	MELO3C034913.jh1	1	+
MELO3C004947.jh1	MELO3C034938.jh1	0.978334	+
MELO3C004947.jh1	MELO3C035082.jh1	1	+
MELO3C004947.jh1	MELO3C035189.jh1	0.998567	+
MELO3C004947.jh1	MELO3C035204.jh1	0.964364	+
MELO3C004947.jh1	MELO3C035206.jh1	1	+
MELO3C004947.jh1	MELO3C035207.jh1	1	+
MELO3C004947.jh1	MELO3C035208.jh1	1	+
MELO3C004947.jh1	MELO3C035209.jh1	1	+
MELO3C004947.jh1	MELO3C035211.jh1	1	+
MELO3C004947.jh1	MELO3C035218.jh1	0.999926	+
MELO3C004947.jh1	MELO3C035219.jh1	1	+
MELO3C004947.jh1	MELO3C035225.jh1	0.991967	+
MELO3C004947.jh1	MELO3C035226.jh1	1	+
MELO3C004947.jh1	MELO3C035446.jh1	1	+
MELO3C004947.jh1	MELO3C035570.jh1	1	+
MELO3C004947.jh1	MELO.jh002098.1	1	+
MELO3C004947.jh1	MELO.jh005132.1	1	+
MELO3C004947.jh1	MELO.jh005589.1	1	+
MELO3C004947.jh1	MELO.jh005604.1	1	+
MELO3C004947.jh1	MELO.jh007694.1	1	+
MELO3C004947.jh1	MELO.jh008614.1	0.999987	+
MELO3C004947.jh1	MELO.jh012584.1	0.981816	+
MELO3C004947.jh1	MELO.jh013542.1	1	+
MELO3C004947.jh1	MELO.jh013685.1	1	+
MELO3C004947.jh1	MELO.jh015039.1	0.999988	+
MELO3C004947.jh1	MELO.jh015388.1	1	+
MELO3C004947.jh1	MELO.jh018127.1	0.98124	+
MELO3C004947.jh1	MELO.jh020065.1	1	+
MELO3C004947.jh1	MELO.jh025226.1	1	+
MELO3C004947.jh1	MELO.jh025379.1	1	+
MELO3C004947.jh1	MELO.jh025381.1	1	+
MELO3C004947.jh1	MELO.jh026535.1	0.999355	+
MELO3C004947.jh1	MELO.jh026544.1	1	+
MELO3C004947.jh1	MELO.jh030455.1	1	+
MELO3C004947.jh1	MELO.jh030773.1	1	+
MELO3C004947.jh1	MELO.jh030848.1	0.969337	+
MELO3C004947.jh1	MELO.jh031234.1	0.999979	+
MELO3C004947.jh1	MELO.jh031302.1	0.98253	+
MELO3C004947.jh1	MELO.jh031752.1	0.998162	+
MELO3C004947.jh1	MELO.jh032125.1	1	+
MELO3C004947.jh1	MELO.jh032127.1	1	+
MELO3C004947.jh1	MELO.jh032411.1	1	+
MELO3C004947.jh1	MELO.jh033720.1	1	+
MELO3C004947.jh1	MELO.jh034669.1	1	+
MELO3C004947.jh1	MELO.jh100520.1	1	+
MELO3C004947.jh1	MELO.jh100859.1	0.99778	+
MELO3C004947.jh1	MELO.jh101336.1	1	+
MELO3C004947.jh1	MELO.jh101362.1	0.998339	+
MELO3C004947.jh1	MELO.jh101573.1	0.963716	+
MELO3C004947.jh1	MELO.jh101603.1	1	+
MELO3C004947.jh1	MELO.jh101655.1	1	+
MELO3C004947.jh1	MELO.jh101766.1	0.99994	+
MELO3C004947.jh1	MELO.jh101777.1	1	+
MELO3C005707.jh1	MELO3C002004.jh1	0.954586	+
MELO3C005707.jh1	MELO3C002196.jh1	0.959257	+
MELO3C005707.jh1	MELO3C003916.jh1	0.97222	+
MELO3C005707.jh1	MELO3C006704.jh1	0.972108	+
MELO3C005707.jh1	MELO3C008274.jh1	0.992326	+
MELO3C005707.jh1	MELO3C012172.jh1	0.989064	+
MELO3C005707.jh1	MELO3C015203.jh1	0.969355	+
MELO3C005707.jh1	MELO3C017243.jh1	0.963415	+
MELO3C005707.jh1	MELO3C021533.jh1	0.970796	+
MELO3C005707.jh1	MELO3C022385.jh1	0.950796	+
MELO3C005707.jh1	MELO3C024389.jh1	0.98499	+
MELO3C005707.jh1	MELO.jh030770.1	0.971019	+
MELO3C005772.jh1	MELO3C005599.jh1	0.962123	+
MELO3C005772.jh1	MELO3C023237.jh1	0.958111	+
MELO3C005772.jh1	MELO3C027201.jh1	0.950354	+
MELO3C005772.jh1	MELO3C033052.jh1	0.955546	+
MELO3C006366.jh1	MELO3C001601.jh1	0.954428	+
MELO3C006366.jh1	MELO3C003737.jh1	0.957594	+
MELO3C006366.jh1	MELO3C015014.jh1	0.956841	+
MELO3C006366.jh1	MELO3C028203.jh1	0.950792	+
MELO3C006366.jh1	MELO.jh000534.1	0.957504	+
MELO3C006366.jh1	MELO.jh100366.1	0.953959	+
MELO3C006366.jh1	MELO.jh100409.1	0.957197	+
MELO3C006728.jh1	MELO3C025097.jh1	0.970002	+
MELO3C006728.jh1	MELO3C028900.jh1	0.979448	+
MELO3C006728.jh1	MELO3C033932.jh1	0.975334	+
MELO3C006728.jh1	MELO.jh015829.1	0.953722	+
MELO3C006728.jh1	MELO.jh031262.1	0.974731	+
MELO3C006728.jh1	MELO.jh031665.1	0.959695	+
MELO3C007330.jh1	MELO3C005463.jh1	0.963649	+
MELO3C007330.jh1	MELO3C017308.jh1	0.951461	+
MELO3C007634.jh1	MELO3C000070.jh1	0.999263	+
MELO3C007634.jh1	MELO3C000084.jh1	0.987129	+
MELO3C007634.jh1	MELO3C000317.jh1	0.994457	+
MELO3C007634.jh1	MELO3C000387.jh1	0.996422	+
MELO3C007634.jh1	MELO3C000409.jh1	0.999368	+
MELO3C007634.jh1	MELO3C000533.jh1	0.99527	+
MELO3C007634.jh1	MELO3C000620.jh1	0.999184	+
MELO3C007634.jh1	MELO3C000816.jh1	0.99716	+
MELO3C007634.jh1	MELO3C001348.jh1	0.982681	+
MELO3C007634.jh1	MELO3C001915.jh1	0.999285	+
MELO3C007634.jh1	MELO3C002008.jh1	0.984653	+
MELO3C007634.jh1	MELO3C002062.jh1	0.953586	+
MELO3C007634.jh1	MELO3C002130.jh1	0.998369	+
MELO3C007634.jh1	MELO3C002133.jh1	0.997641	+
MELO3C007634.jh1	MELO3C002140.jh1	0.998732	+
MELO3C007634.jh1	MELO3C002225.jh1	0.99229	+
MELO3C007634.jh1	MELO3C002242.jh1	0.993918	+
MELO3C007634.jh1	MELO3C002288.jh1	0.999222	+
MELO3C007634.jh1	MELO3C002425.jh1	0.98187	+
MELO3C007634.jh1	MELO3C002559.jh1	0.999378	+
MELO3C007634.jh1	MELO3C002575.jh1	0.996178	+
MELO3C007634.jh1	MELO3C002620.jh1	0.991079	+
MELO3C007634.jh1	MELO3C002765.jh1	0.955339	+
MELO3C007634.jh1	MELO3C002779.jh1	0.99929	+
MELO3C007634.jh1	MELO3C002794.jh1	0.991629	+
MELO3C007634.jh1	MELO3C002929.jh1	0.956095	+
MELO3C007634.jh1	MELO3C003082.jh1	0.978493	+
MELO3C007634.jh1	MELO3C003126.jh1	0.981937	+
MELO3C007634.jh1	MELO3C003158.jh1	0.963833	+
MELO3C007634.jh1	MELO3C003306.jh1	0.996224	+
MELO3C007634.jh1	MELO3C003307.jh1	0.989494	+
MELO3C007634.jh1	MELO3C003411.jh1	0.999374	+
MELO3C007634.jh1	MELO3C003494.jh1	0.991883	+
MELO3C007634.jh1	MELO3C003529.jh1	0.980609	+
MELO3C007634.jh1	MELO3C003530.jh1	0.999352	+
MELO3C007634.jh1	MELO3C003606.jh1	0.971478	+
MELO3C007634.jh1	MELO3C003641.jh1	0.999175	+
MELO3C007634.jh1	MELO3C003662.jh1	0.993228	+
MELO3C007634.jh1	MELO3C003714.jh1	0.983329	+
MELO3C007634.jh1	MELO3C003779.jh1	0.98896	+
MELO3C007634.jh1	MELO3C003830.jh1	0.984345	+
MELO3C007634.jh1	MELO3C003856.jh1	0.998796	+
MELO3C007634.jh1	MELO3C004359.jh1	0.985808	+
MELO3C007634.jh1	MELO3C004393.jh1	0.996788	+
MELO3C007634.jh1	MELO3C004444.jh1	0.98274	+
MELO3C007634.jh1	MELO3C004447.jh1	0.966968	+
MELO3C007634.jh1	MELO3C004563.jh1	0.979524	+
MELO3C007634.jh1	MELO3C004572.jh1	0.9992	+
MELO3C007634.jh1	MELO3C004735.jh1	0.9728	+
MELO3C007634.jh1	MELO3C004931.jh1	0.975386	+
MELO3C007634.jh1	MELO3C004957.jh1	0.998212	+
MELO3C007634.jh1	MELO3C005068.jh1	0.992561	+
MELO3C007634.jh1	MELO3C005196.jh1	0.998965	+
MELO3C007634.jh1	MELO3C005197.jh1	0.998684	+
MELO3C007634.jh1	MELO3C005385.jh1	0.999127	+
MELO3C007634.jh1	MELO3C005408.jh1	0.977439	+
MELO3C007634.jh1	MELO3C005441.jh1	0.957623	+
MELO3C007634.jh1	MELO3C005499.jh1	0.965856	+
MELO3C007634.jh1	MELO3C005560.jh1	0.957543	+
MELO3C007634.jh1	MELO3C005822.jh1	0.950057	+
MELO3C007634.jh1	MELO3C006004.jh1	0.991443	+
MELO3C007634.jh1	MELO3C006064.jh1	0.975631	+
MELO3C007634.jh1	MELO3C006067.jh1	0.997276	+
MELO3C007634.jh1	MELO3C006118.jh1	0.950329	+
MELO3C007634.jh1	MELO3C006128.jh1	0.989806	+
MELO3C007634.jh1	MELO3C006132.jh1	0.988704	+
MELO3C007634.jh1	MELO3C006266.jh1	0.967061	+
MELO3C007634.jh1	MELO3C006298.jh1	0.998137	+
MELO3C007634.jh1	MELO3C006326.jh1	0.983619	+
MELO3C007634.jh1	MELO3C006388.jh1	0.997306	+
MELO3C007634.jh1	MELO3C006408.jh1	0.999068	+
MELO3C007634.jh1	MELO3C006413.jh1	0.95553	+
MELO3C007634.jh1	MELO3C006475.jh1	0.985511	+
MELO3C007634.jh1	MELO3C006503.jh1	0.966396	+
MELO3C007634.jh1	MELO3C006511.jh1	0.998889	+
MELO3C007634.jh1	MELO3C006576.jh1	0.971728	+
MELO3C007634.jh1	MELO3C006590.jh1	0.984381	+
MELO3C007634.jh1	MELO3C006998.jh1	0.997643	+
MELO3C007634.jh1	MELO3C007052.jh1	0.994801	+
MELO3C007634.jh1	MELO3C007213.jh1	0.999376	+
MELO3C007634.jh1	MELO3C007258.jh1	0.968772	+
MELO3C007634.jh1	MELO3C007443.jh1	0.954232	+
MELO3C007634.jh1	MELO3C007462.jh1	0.997424	+
MELO3C007634.jh1	MELO3C007473.jh1	0.950552	+
MELO3C007634.jh1	MELO3C007771.jh1	0.997085	+
MELO3C007634.jh1	MELO3C007806.jh1	0.996423	+
MELO3C007634.jh1	MELO3C007817.jh1	0.992327	+
MELO3C007634.jh1	MELO3C007860.jh1	0.97814	+
MELO3C007634.jh1	MELO3C007863.jh1	0.99899	+
MELO3C007634.jh1	MELO3C007874.jh1	0.958261	+
MELO3C007634.jh1	MELO3C008034.jh1	0.998595	+
MELO3C007634.jh1	MELO3C008124.jh1	0.979623	+
MELO3C007634.jh1	MELO3C008250.jh1	0.982402	+
MELO3C007634.jh1	MELO3C008271.jh1	0.989938	+
MELO3C007634.jh1	MELO3C008368.jh1	0.997755	+
MELO3C007634.jh1	MELO3C008511.jh1	0.991723	+
MELO3C007634.jh1	MELO3C008526.jh1	0.996205	+
MELO3C007634.jh1	MELO3C008592.jh1	0.995721	+
MELO3C007634.jh1	MELO3C008645.jh1	0.989784	+
MELO3C007634.jh1	MELO3C008942.jh1	0.975092	+
MELO3C007634.jh1	MELO3C009093.jh1	0.966858	+
MELO3C007634.jh1	MELO3C009229.jh1	0.998369	+
MELO3C007634.jh1	MELO3C009428.jh1	0.998984	+
MELO3C007634.jh1	MELO3C009476.jh1	0.986951	+
MELO3C007634.jh1	MELO3C009481.jh1	0.961722	+
MELO3C007634.jh1	MELO3C009488.jh1	0.99048	+
MELO3C007634.jh1	MELO3C009533.jh1	0.987527	+
MELO3C007634.jh1	MELO3C009569.jh1	0.959267	+
MELO3C007634.jh1	MELO3C009591.jh1	0.998931	+
MELO3C007634.jh1	MELO3C009609.jh1	0.997419	+
MELO3C007634.jh1	MELO3C009832.jh1	0.998559	+
MELO3C007634.jh1	MELO3C009840.jh1	0.999057	+
MELO3C007634.jh1	MELO3C009891.jh1	0.994476	+
MELO3C007634.jh1	MELO3C009969.jh1	0.95796	+
MELO3C007634.jh1	MELO3C010007.jh1	0.971862	+
MELO3C007634.jh1	MELO3C010113.jh1	0.996071	+
MELO3C007634.jh1	MELO3C010251.jh1	0.998775	+
MELO3C007634.jh1	MELO3C010308.jh1	0.972851	+
MELO3C007634.jh1	MELO3C010412.jh1	0.983163	+
MELO3C007634.jh1	MELO3C010426.jh1	0.952457	+
MELO3C007634.jh1	MELO3C010677.jh1	0.99711	+
MELO3C007634.jh1	MELO3C010682.jh1	0.994873	+
MELO3C007634.jh1	MELO3C010704.jh1	0.998405	+
MELO3C007634.jh1	MELO3C010725.jh1	0.950009	+
MELO3C007634.jh1	MELO3C010834.jh1	0.998619	+
MELO3C007634.jh1	MELO3C010988.jh1	0.987235	+
MELO3C007634.jh1	MELO3C011061.jh1	0.994139	+
MELO3C007634.jh1	MELO3C011178.jh1	0.991326	+
MELO3C007634.jh1	MELO3C011188.jh1	0.998156	+
MELO3C007634.jh1	MELO3C011198.jh1	0.999385	+
MELO3C007634.jh1	MELO3C011229.jh1	0.984025	+
MELO3C007634.jh1	MELO3C011232.jh1	0.998799	+
MELO3C007634.jh1	MELO3C011336.jh1	0.991007	+
MELO3C007634.jh1	MELO3C011361.jh1	0.994706	+
MELO3C007634.jh1	MELO3C011421.jh1	0.978248	+
MELO3C007634.jh1	MELO3C011460.jh1	0.956479	+
MELO3C007634.jh1	MELO3C011467.jh1	0.987869	+
MELO3C007634.jh1	MELO3C011492.jh1	0.998011	+
MELO3C007634.jh1	MELO3C011517.jh1	0.998362	+
MELO3C007634.jh1	MELO3C011524.jh1	0.980143	+
MELO3C007634.jh1	MELO3C011713.jh1	0.984393	+
MELO3C007634.jh1	MELO3C011973.jh1	0.986593	+
MELO3C007634.jh1	MELO3C011974.jh1	0.997697	+
MELO3C007634.jh1	MELO3C011995.jh1	0.993746	+
MELO3C007634.jh1	MELO3C012072.jh1	0.999052	+
MELO3C007634.jh1	MELO3C012095.jh1	0.977532	+
MELO3C007634.jh1	MELO3C012100.jh1	0.959713	+
MELO3C007634.jh1	MELO3C012107.jh1	0.993559	+
MELO3C007634.jh1	MELO3C012236.jh1	0.983882	+
MELO3C007634.jh1	MELO3C012393.jh1	0.97145	+
MELO3C007634.jh1	MELO3C012678.jh1	0.996755	+
MELO3C007634.jh1	MELO3C012963.jh1	0.973166	+
MELO3C007634.jh1	MELO3C013014.jh1	0.982483	+
MELO3C007634.jh1	MELO3C013114.jh1	0.979628	+
MELO3C007634.jh1	MELO3C013323.jh1	0.992583	+
MELO3C007634.jh1	MELO3C013360.jh1	0.998994	+
MELO3C007634.jh1	MELO3C013389.jh1	0.954047	+
MELO3C007634.jh1	MELO3C013438.jh1	0.981547	+
MELO3C007634.jh1	MELO3C013547.jh1	0.983843	+
MELO3C007634.jh1	MELO3C013852.jh1	0.966178	+
MELO3C007634.jh1	MELO3C013934.jh1	0.979476	+
MELO3C007634.jh1	MELO3C014070.jh1	0.999138	+
MELO3C007634.jh1	MELO3C014110.jh1	0.997977	+
MELO3C007634.jh1	MELO3C014166.jh1	0.992794	+
MELO3C007634.jh1	MELO3C014182.jh1	0.979472	+
MELO3C007634.jh1	MELO3C014214.jh1	0.965977	+
MELO3C007634.jh1	MELO3C014269.jh1	0.989687	+
MELO3C007634.jh1	MELO3C014371.jh1	0.999154	+
MELO3C007634.jh1	MELO3C014398.jh1	0.960848	+
MELO3C007634.jh1	MELO3C014445.jh1	0.95	+
MELO3C007634.jh1	MELO3C014524.jh1	0.971558	+
MELO3C007634.jh1	MELO3C014556.jh1	0.99643	+
MELO3C007634.jh1	MELO3C014735.jh1	0.951941	+
MELO3C007634.jh1	MELO3C014737.jh1	0.995817	+
MELO3C007634.jh1	MELO3C014828.jh1	0.99708	+
MELO3C007634.jh1	MELO3C014835.jh1	0.964661	+
MELO3C007634.jh1	MELO3C014836.jh1	0.974738	+
MELO3C007634.jh1	MELO3C014917.jh1	0.984463	+
MELO3C007634.jh1	MELO3C015015.jh1	0.991569	+
MELO3C007634.jh1	MELO3C015179.jh1	0.982654	+
MELO3C007634.jh1	MELO3C015189.jh1	0.988567	+
MELO3C007634.jh1	MELO3C015190.jh1	0.975815	+
MELO3C007634.jh1	MELO3C015272.jh1	0.971154	+
MELO3C007634.jh1	MELO3C015289.jh1	0.997829	+
MELO3C007634.jh1	MELO3C015314.jh1	0.996017	+
MELO3C007634.jh1	MELO3C015460.jh1	0.997922	+
MELO3C007634.jh1	MELO3C015487.jh1	0.975194	+
MELO3C007634.jh1	MELO3C015495.jh1	0.966863	+
MELO3C007634.jh1	MELO3C015689.jh1	0.95149	+
MELO3C007634.jh1	MELO3C015870.jh1	0.976431	+
MELO3C007634.jh1	MELO3C015966.jh1	0.999357	+
MELO3C007634.jh1	MELO3C015979.jh1	0.99929	+
MELO3C007634.jh1	MELO3C015990.jh1	0.992057	+
MELO3C007634.jh1	MELO3C015992.jh1	0.971047	+
MELO3C007634.jh1	MELO3C015994.jh1	0.998855	+
MELO3C007634.jh1	MELO3C016312.jh1	0.996541	+
MELO3C007634.jh1	MELO3C016417.jh1	0.958933	+
MELO3C007634.jh1	MELO3C016496.jh1	0.980528	+
MELO3C007634.jh1	MELO3C016690.jh1	0.998682	+
MELO3C007634.jh1	MELO3C016941.jh1	0.992521	+
MELO3C007634.jh1	MELO3C017024.jh1	0.999302	+
MELO3C007634.jh1	MELO3C017050.jh1	0.994661	+
MELO3C007634.jh1	MELO3C017101.jh1	0.974826	+
MELO3C007634.jh1	MELO3C017120.jh1	0.995931	+
MELO3C007634.jh1	MELO3C017162.jh1	0.999365	+
MELO3C007634.jh1	MELO3C017227.jh1	0.997553	+
MELO3C007634.jh1	MELO3C017350.jh1	0.951072	+
MELO3C007634.jh1	MELO3C017376.jh1	0.997895	+
MELO3C007634.jh1	MELO3C017385.jh1	0.986631	+
MELO3C007634.jh1	MELO3C017472.jh1	0.979874	+
MELO3C007634.jh1	MELO3C017557.jh1	0.998446	+
MELO3C007634.jh1	MELO3C017587.jh1	0.997149	+
MELO3C007634.jh1	MELO3C017634.jh1	0.951934	+
MELO3C007634.jh1	MELO3C017638.jh1	0.983753	+
MELO3C007634.jh1	MELO3C017718.jh1	0.968172	+
MELO3C007634.jh1	MELO3C017756.jh1	0.999074	+
MELO3C007634.jh1	MELO3C017910.jh1	0.995004	+
MELO3C007634.jh1	MELO3C017927.jh1	0.997672	+
MELO3C007634.jh1	MELO3C017944.jh1	0.995931	+
MELO3C007634.jh1	MELO3C018181.jh1	0.990652	+
MELO3C007634.jh1	MELO3C018184.jh1	0.971358	+
MELO3C007634.jh1	MELO3C018245.jh1	0.976726	+
MELO3C007634.jh1	MELO3C018314.jh1	0.969326	+
MELO3C007634.jh1	MELO3C018446.jh1	0.981587	+
MELO3C007634.jh1	MELO3C018524.jh1	0.998839	+
MELO3C007634.jh1	MELO3C018541.jh1	0.96138	+
MELO3C007634.jh1	MELO3C018545.jh1	0.987689	+
MELO3C007634.jh1	MELO3C018546.jh1	0.950023	+
MELO3C007634.jh1	MELO3C018603.jh1	0.961828	+
MELO3C007634.jh1	MELO3C018673.jh1	0.959104	+
MELO3C007634.jh1	MELO3C018739.jh1	0.995383	+
MELO3C007634.jh1	MELO3C018746.jh1	0.963262	+
MELO3C007634.jh1	MELO3C018806.jh1	0.962263	+
MELO3C007634.jh1	MELO3C018820.jh1	0.998114	+
MELO3C007634.jh1	MELO3C019075.jh1	0.966051	+
MELO3C007634.jh1	MELO3C019132.jh1	0.998524	+
MELO3C007634.jh1	MELO3C019193.jh1	0.981076	+
MELO3C007634.jh1	MELO3C019225.jh1	0.961092	+
MELO3C007634.jh1	MELO3C019318.jh1	0.99833	+
MELO3C007634.jh1	MELO3C019374.jh1	0.976772	+
MELO3C007634.jh1	MELO3C019610.jh1	0.995831	+
MELO3C007634.jh1	MELO3C019770.jh1	0.969271	+
MELO3C007634.jh1	MELO3C019774.jh1	0.986706	+
MELO3C007634.jh1	MELO3C019806.jh1	0.999083	+
MELO3C007634.jh1	MELO3C020069.jh1	0.99194	+
MELO3C007634.jh1	MELO3C020152.jh1	0.975138	+
MELO3C007634.jh1	MELO3C020277.jh1	0.973206	+
MELO3C007634.jh1	MELO3C020481.jh1	0.997971	+
MELO3C007634.jh1	MELO3C020488.jh1	0.961101	+
MELO3C007634.jh1	MELO3C020516.jh1	0.978518	+
MELO3C007634.jh1	MELO3C020556.jh1	0.968604	+
MELO3C007634.jh1	MELO3C020564.jh1	0.977208	+
MELO3C007634.jh1	MELO3C020800.jh1	0.998631	+
MELO3C007634.jh1	MELO3C020853.jh1	0.992199	+
MELO3C007634.jh1	MELO3C020897.jh1	0.984757	+
MELO3C007634.jh1	MELO3C020937.jh1	0.998393	+
MELO3C007634.jh1	MELO3C020950.jh1	0.99133	+
MELO3C007634.jh1	MELO3C020981.jh1	0.975039	+
MELO3C007634.jh1	MELO3C021004.jh1	0.952123	+
MELO3C007634.jh1	MELO3C021009.jh1	0.995593	+
MELO3C007634.jh1	MELO3C021061.jh1	0.997909	+
MELO3C007634.jh1	MELO3C021193.jh1	0.999003	+
MELO3C007634.jh1	MELO3C021194.jh1	0.999112	+
MELO3C007634.jh1	MELO3C021195.jh1	0.997232	+
MELO3C007634.jh1	MELO3C021199.jh1	0.984161	+
MELO3C007634.jh1	MELO3C021286.jh1	0.999209	+
MELO3C007634.jh1	MELO3C021311.jh1	0.994095	+
MELO3C007634.jh1	MELO3C021358.jh1	0.978943	+
MELO3C007634.jh1	MELO3C021606.jh1	0.998581	+
MELO3C007634.jh1	MELO3C021633.jh1	0.995606	+
MELO3C007634.jh1	MELO3C021683.jh1	0.97841	+
MELO3C007634.jh1	MELO3C021717.jh1	0.993311	+
MELO3C007634.jh1	MELO3C021798.jh1	0.998965	+
MELO3C007634.jh1	MELO3C021927.jh1	0.978181	+
MELO3C007634.jh1	MELO3C021964.jh1	0.994708	+
MELO3C007634.jh1	MELO3C022106.jh1	0.996346	+
MELO3C007634.jh1	MELO3C022235.jh1	0.954367	+
MELO3C007634.jh1	MELO3C022291.jh1	0.973409	+
MELO3C007634.jh1	MELO3C022293.jh1	0.998912	+
MELO3C007634.jh1	MELO3C022476.jh1	0.977902	+
MELO3C007634.jh1	MELO3C022533.jh1	0.985811	+
MELO3C007634.jh1	MELO3C022853.jh1	0.953392	+
MELO3C007634.jh1	MELO3C022882.jh1	0.998497	+
MELO3C007634.jh1	MELO3C023045.jh1	0.95887	+
MELO3C007634.jh1	MELO3C023225.jh1	0.992246	+
MELO3C007634.jh1	MELO3C023240.jh1	0.989214	+
MELO3C007634.jh1	MELO3C023241.jh1	0.993821	+
MELO3C007634.jh1	MELO3C023316.jh1	0.997532	+
MELO3C007634.jh1	MELO3C023363.jh1	0.997925	+
MELO3C007634.jh1	MELO3C023414.jh1	0.99901	+
MELO3C007634.jh1	MELO3C023421.jh1	0.999045	+
MELO3C007634.jh1	MELO3C023422.jh1	0.997036	+
MELO3C007634.jh1	MELO3C023467.jh1	0.996973	+
MELO3C007634.jh1	MELO3C023564.jh1	0.98324	+
MELO3C007634.jh1	MELO3C023595.jh1	0.989237	+
MELO3C007634.jh1	MELO3C023796.jh1	0.990833	+
MELO3C007634.jh1	MELO3C023852.jh1	0.961865	+
MELO3C007634.jh1	MELO3C024123.jh1	0.988725	+
MELO3C007634.jh1	MELO3C024321.jh1	0.96913	+
MELO3C007634.jh1	MELO3C024387.jh1	0.998967	+
MELO3C007634.jh1	MELO3C024471.jh1	0.955833	+
MELO3C007634.jh1	MELO3C024488.jh1	0.993099	+
MELO3C007634.jh1	MELO3C024658.jh1	0.999368	+
MELO3C007634.jh1	MELO3C024676.jh1	0.962708	+
MELO3C007634.jh1	MELO3C024706.jh1	0.99865	+
MELO3C007634.jh1	MELO3C024847.jh1	0.962865	+
MELO3C007634.jh1	MELO3C024968.jh1	0.977338	+
MELO3C007634.jh1	MELO3C025084.jh1	0.976738	+
MELO3C007634.jh1	MELO3C025086.jh1	0.965933	+
MELO3C007634.jh1	MELO3C025262.jh1	0.988167	+
MELO3C007634.jh1	MELO3C025388.jh1	0.998051	+
MELO3C007634.jh1	MELO3C025392.jh1	0.992109	+
MELO3C007634.jh1	MELO3C025407.jh1	0.998151	+
MELO3C007634.jh1	MELO3C025496.jh1	0.994628	+
MELO3C007634.jh1	MELO3C025764.jh1	0.990814	+
MELO3C007634.jh1	MELO3C025805.jh1	0.959571	+
MELO3C007634.jh1	MELO3C026030.jh1	0.983785	+
MELO3C007634.jh1	MELO3C026465.jh1	0.984295	+
MELO3C007634.jh1	MELO3C026525.jh1	0.998294	+
MELO3C007634.jh1	MELO3C026531.jh1	0.963534	+
MELO3C007634.jh1	MELO3C026610.jh1	0.999096	+
MELO3C007634.jh1	MELO3C026647.jh1	0.983534	+
MELO3C007634.jh1	MELO3C026747.jh1	0.95377	+
MELO3C007634.jh1	MELO3C026756.jh1	0.990616	+
MELO3C007634.jh1	MELO3C026942.jh1	0.958452	+
MELO3C007634.jh1	MELO3C027096.jh1	0.965611	+
MELO3C007634.jh1	MELO3C027097.jh1	0.953156	+
MELO3C007634.jh1	MELO3C027340.jh1	0.981646	+
MELO3C007634.jh1	MELO3C027650.jh1	0.989665	+
MELO3C007634.jh1	MELO3C028115.jh1	0.998222	+
MELO3C007634.jh1	MELO3C028159.jh1	0.995982	+
MELO3C007634.jh1	MELO3C028714.jh1	0.992246	+
MELO3C007634.jh1	MELO3C028782.jh1	0.983948	+
MELO3C007634.jh1	MELO3C028908.jh1	0.981444	+
MELO3C007634.jh1	MELO3C028982.jh1	0.954034	+
MELO3C007634.jh1	MELO3C028992.jh1	0.998951	+
MELO3C007634.jh1	MELO3C029051.jh1	0.995121	+
MELO3C007634.jh1	MELO3C029252.jh1	0.986797	+
MELO3C007634.jh1	MELO3C029334.jh1	0.988177	+
MELO3C007634.jh1	MELO3C029345.jh1	0.994947	+
MELO3C007634.jh1	MELO3C029472.jh1	0.959654	+
MELO3C007634.jh1	MELO3C029477.jh1	0.951706	+
MELO3C007634.jh1	MELO3C029701.jh1	0.981943	+
MELO3C007634.jh1	MELO3C029796.jh1	0.956624	+
MELO3C007634.jh1	MELO3C029864.jh1	0.964588	+
MELO3C007634.jh1	MELO3C029922.jh1	0.98375	+
MELO3C007634.jh1	MELO3C030156.jh1	0.993966	+
MELO3C007634.jh1	MELO3C030179.jh1	0.98936	+
MELO3C007634.jh1	MELO3C030185.jh1	0.962151	+
MELO3C007634.jh1	MELO3C030244.jh1	0.951766	+
MELO3C007634.jh1	MELO3C030331.jh1	0.987471	+
MELO3C007634.jh1	MELO3C030338.jh1	0.996212	+
MELO3C007634.jh1	MELO3C030490.jh1	0.974544	+
MELO3C007634.jh1	MELO3C030517.jh1	0.955918	+
MELO3C007634.jh1	MELO3C030697.jh1	0.958048	+
MELO3C007634.jh1	MELO3C030766.jh1	0.996204	+
MELO3C007634.jh1	MELO3C030887.jh1	0.984753	+
MELO3C007634.jh1	MELO3C031015.jh1	0.990212	+
MELO3C007634.jh1	MELO3C031115.jh1	0.991823	+
MELO3C007634.jh1	MELO3C031180.jh1	0.996001	+
MELO3C007634.jh1	MELO3C031462.jh1	0.999105	+
MELO3C007634.jh1	MELO3C031616.jh1	0.99829	+
MELO3C007634.jh1	MELO3C031619.jh1	0.999243	+
MELO3C007634.jh1	MELO3C031663.jh1	0.988056	+
MELO3C007634.jh1	MELO3C031694.jh1	0.982509	+
MELO3C007634.jh1	MELO3C031828.jh1	0.970885	+
MELO3C007634.jh1	MELO3C031829.jh1	0.974206	+
MELO3C007634.jh1	MELO3C032094.jh1	0.976529	+
MELO3C007634.jh1	MELO3C032312.jh1	0.97766	+
MELO3C007634.jh1	MELO3C032617.jh1	0.975781	+
MELO3C007634.jh1	MELO3C032846.jh1	0.955423	+
MELO3C007634.jh1	MELO3C033134.jh1	0.98514	+
MELO3C007634.jh1	MELO3C033142.jh1	0.998313	+
MELO3C007634.jh1	MELO3C033322.jh1	0.986094	+
MELO3C007634.jh1	MELO3C033659.jh1	0.962644	+
MELO3C007634.jh1	MELO3C033920.jh1	0.998473	+
MELO3C007634.jh1	MELO3C034006.jh1	0.998728	+
MELO3C007634.jh1	MELO3C034458.jh1	0.983139	+
MELO3C007634.jh1	MELO3C034583.jh1	0.959689	+
MELO3C007634.jh1	MELO3C034789.jh1	0.953716	+
MELO3C007634.jh1	MELO3C034935.jh1	0.99934	+
MELO3C007634.jh1	MELO3C034947.jh1	0.98836	+
MELO3C007634.jh1	MELO3C034973.jh1	0.991422	+
MELO3C007634.jh1	MELO3C035196.jh1	0.979989	+
MELO3C007634.jh1	MELO3C035236.jh1	0.996627	+
MELO3C007634.jh1	MELO3C035287.jh1	0.998258	+
MELO3C007634.jh1	MELO3C035335.jh1	0.992614	+
MELO3C007634.jh1	MELO3C035569.jh1	0.998677	+
MELO3C007634.jh1	MELO.jh000538.1	0.998301	+
MELO3C007634.jh1	MELO.jh000598.1	0.990346	+
MELO3C007634.jh1	MELO.jh001370.1	0.997431	+
MELO3C007634.jh1	MELO.jh001372.1	0.959864	+
MELO3C007634.jh1	MELO.jh001392.1	0.985119	+
MELO3C007634.jh1	MELO.jh001448.1	0.952544	+
MELO3C007634.jh1	MELO.jh001460.1	0.999054	+
MELO3C007634.jh1	MELO.jh001485.1	0.99918	+
MELO3C007634.jh1	MELO.jh002381.1	0.99749	+
MELO3C007634.jh1	MELO.jh002558.1	0.999392	+
MELO3C007634.jh1	MELO.jh002872.1	0.967123	+
MELO3C007634.jh1	MELO.jh003069.1	0.992524	+
MELO3C007634.jh1	MELO.jh003105.1	0.973622	+
MELO3C007634.jh1	MELO.jh003206.1	0.976216	+
MELO3C007634.jh1	MELO.jh003426.1	0.995548	+
MELO3C007634.jh1	MELO.jh006666.1	0.971232	+
MELO3C007634.jh1	MELO.jh006770.1	0.997712	+
MELO3C007634.jh1	MELO.jh007241.1	0.984865	+
MELO3C007634.jh1	MELO.jh007587.1	0.999081	+
MELO3C007634.jh1	MELO.jh007815.1	0.999354	+
MELO3C007634.jh1	MELO.jh007818.1	0.999124	+
MELO3C007634.jh1	MELO.jh007820.1	0.999203	+
MELO3C007634.jh1	MELO.jh008753.1	0.998331	+
MELO3C007634.jh1	MELO.jh009162.1	0.998905	+
MELO3C007634.jh1	MELO.jh009986.1	0.995862	+
MELO3C007634.jh1	MELO.jh010911.1	0.969133	+
MELO3C007634.jh1	MELO.jh012628.1	0.951524	+
MELO3C007634.jh1	MELO.jh012982.1	0.968516	+
MELO3C007634.jh1	MELO.jh013094.1	0.999135	+
MELO3C007634.jh1	MELO.jh013585.1	0.993199	+
MELO3C007634.jh1	MELO.jh013908.1	0.987688	+
MELO3C007634.jh1	MELO.jh016034.1	0.990803	+
MELO3C007634.jh1	MELO.jh017290.1	0.999174	+
MELO3C007634.jh1	MELO.jh017587.1	0.990273	+
MELO3C007634.jh1	MELO.jh018389.1	0.998623	+
MELO3C007634.jh1	MELO.jh018749.1	0.999242	+
MELO3C007634.jh1	MELO.jh018780.1	0.959266	+
MELO3C007634.jh1	MELO.jh019527.1	0.998038	+
MELO3C007634.jh1	MELO.jh020483.1	0.967462	+
MELO3C007634.jh1	MELO.jh021333.1	0.975386	+
MELO3C007634.jh1	MELO.jh022315.1	0.999269	+
MELO3C007634.jh1	MELO.jh022881.1	0.990742	+
MELO3C007634.jh1	MELO.jh022985.1	0.997456	+
MELO3C007634.jh1	MELO.jh023199.1	0.978814	+
MELO3C007634.jh1	MELO.jh023515.1	0.982457	+
MELO3C007634.jh1	MELO.jh023878.1	0.967527	+
MELO3C007634.jh1	MELO.jh024841.1	0.973361	+
MELO3C007634.jh1	MELO.jh025034.1	0.952705	+
MELO3C007634.jh1	MELO.jh025377.1	0.961693	+
MELO3C007634.jh1	MELO.jh026799.1	0.973633	+
MELO3C007634.jh1	MELO.jh026806.1	0.986478	+
MELO3C007634.jh1	MELO.jh026845.1	0.983767	+
MELO3C007634.jh1	MELO.jh026901.1	0.986379	+
MELO3C007634.jh1	MELO.jh027072.1	0.984602	+
MELO3C007634.jh1	MELO.jh027316.1	0.991518	+
MELO3C007634.jh1	MELO.jh027613.1	0.982464	+
MELO3C007634.jh1	MELO.jh027870.1	0.990189	+
MELO3C007634.jh1	MELO.jh030065.1	0.957114	+
MELO3C007634.jh1	MELO.jh030072.1	0.967986	+
MELO3C007634.jh1	MELO.jh030128.1	0.99684	+
MELO3C007634.jh1	MELO.jh030138.1	0.982124	+
MELO3C007634.jh1	MELO.jh030139.1	0.965435	+
MELO3C007634.jh1	MELO.jh030141.1	0.992775	+
MELO3C007634.jh1	MELO.jh030179.1	0.998131	+
MELO3C007634.jh1	MELO.jh030184.1	0.976781	+
MELO3C007634.jh1	MELO.jh030231.1	0.995094	+
MELO3C007634.jh1	MELO.jh030232.1	0.990121	+
MELO3C007634.jh1	MELO.jh030234.1	0.992516	+
MELO3C007634.jh1	MELO.jh030238.1	0.998297	+
MELO3C007634.jh1	MELO.jh030241.1	0.962516	+
MELO3C007634.jh1	MELO.jh030245.1	0.968741	+
MELO3C007634.jh1	MELO.jh030246.1	0.994854	+
MELO3C007634.jh1	MELO.jh030247.1	0.993439	+
MELO3C007634.jh1	MELO.jh030248.1	0.988234	+
MELO3C007634.jh1	MELO.jh030250.1	0.997701	+
MELO3C007634.jh1	MELO.jh030251.1	0.976868	+
MELO3C007634.jh1	MELO.jh030253.1	0.999339	+
MELO3C007634.jh1	MELO.jh030256.1	0.991077	+
MELO3C007634.jh1	MELO.jh030262.1	0.954	+
MELO3C007634.jh1	MELO.jh030295.1	0.980951	+
MELO3C007634.jh1	MELO.jh030325.1	0.963356	+
MELO3C007634.jh1	MELO.jh030327.1	0.955251	+
MELO3C007634.jh1	MELO.jh030357.1	0.986937	+
MELO3C007634.jh1	MELO.jh030400.1	0.971432	+
MELO3C007634.jh1	MELO.jh030437.1	0.996197	+
MELO3C007634.jh1	MELO.jh030475.1	0.960056	+
MELO3C007634.jh1	MELO.jh030500.1	0.953856	+
MELO3C007634.jh1	MELO.jh030515.1	0.990832	+
MELO3C007634.jh1	MELO.jh030522.1	0.964345	+
MELO3C007634.jh1	MELO.jh030527.1	0.997938	+
MELO3C007634.jh1	MELO.jh030553.1	0.974559	+
MELO3C007634.jh1	MELO.jh030562.1	0.952818	+
MELO3C007634.jh1	MELO.jh030605.1	0.996231	+
MELO3C007634.jh1	MELO.jh030626.1	0.970847	+
MELO3C007634.jh1	MELO.jh030634.1	0.966809	+
MELO3C007634.jh1	MELO.jh030639.1	0.981283	+
MELO3C007634.jh1	MELO.jh030644.1	0.980166	+
MELO3C007634.jh1	MELO.jh030657.1	0.995826	+
MELO3C007634.jh1	MELO.jh030669.1	0.997035	+
MELO3C007634.jh1	MELO.jh030676.1	0.969931	+
MELO3C007634.jh1	MELO.jh030687.1	0.997952	+
MELO3C007634.jh1	MELO.jh030703.1	0.969123	+
MELO3C007634.jh1	MELO.jh030748.1	0.986352	+
MELO3C007634.jh1	MELO.jh030757.1	0.995963	+
MELO3C007634.jh1	MELO.jh030797.1	0.991974	+
MELO3C007634.jh1	MELO.jh030852.1	0.980133	+
MELO3C007634.jh1	MELO.jh030902.1	0.994155	+
MELO3C007634.jh1	MELO.jh030908.1	0.998065	+
MELO3C007634.jh1	MELO.jh030919.1	0.968268	+
MELO3C007634.jh1	MELO.jh030922.1	0.987756	+
MELO3C007634.jh1	MELO.jh030963.1	0.994518	+
MELO3C007634.jh1	MELO.jh030964.1	0.995971	+
MELO3C007634.jh1	MELO.jh030990.1	0.990977	+
MELO3C007634.jh1	MELO.jh030991.1	0.954669	+
MELO3C007634.jh1	MELO.jh030999.1	0.963269	+
MELO3C007634.jh1	MELO.jh031019.1	0.984796	+
MELO3C007634.jh1	MELO.jh031107.1	0.99138	+
MELO3C007634.jh1	MELO.jh031178.1	0.984308	+
MELO3C007634.jh1	MELO.jh031186.1	0.975745	+
MELO3C007634.jh1	MELO.jh031195.1	0.95143	+
MELO3C007634.jh1	MELO.jh031241.1	0.960832	+
MELO3C007634.jh1	MELO.jh031256.1	0.994408	+
MELO3C007634.jh1	MELO.jh031305.1	0.958352	+
MELO3C007634.jh1	MELO.jh031359.1	0.957406	+
MELO3C007634.jh1	MELO.jh031369.1	0.969447	+
MELO3C007634.jh1	MELO.jh031391.1	0.998544	+
MELO3C007634.jh1	MELO.jh031419.1	0.998034	+
MELO3C007634.jh1	MELO.jh031430.1	0.983085	+
MELO3C007634.jh1	MELO.jh031504.1	0.988938	+
MELO3C007634.jh1	MELO.jh031581.1	0.974017	+
MELO3C007634.jh1	MELO.jh031597.1	0.982483	+
MELO3C007634.jh1	MELO.jh031644.1	0.969621	+
MELO3C007634.jh1	MELO.jh031654.1	0.961282	+
MELO3C007634.jh1	MELO.jh031666.1	0.990926	+
MELO3C007634.jh1	MELO.jh031712.1	0.993764	+
MELO3C007634.jh1	MELO.jh031723.1	0.986913	+
MELO3C007634.jh1	MELO.jh031725.1	0.982467	+
MELO3C007634.jh1	MELO.jh031734.1	0.958414	+
MELO3C007634.jh1	MELO.jh031753.1	0.964587	+
MELO3C007634.jh1	MELO.jh031799.1	0.995592	+
MELO3C007634.jh1	MELO.jh031821.1	0.998301	+
MELO3C007634.jh1	MELO.jh031823.1	0.970166	+
MELO3C007634.jh1	MELO.jh031830.1	0.994882	+
MELO3C007634.jh1	MELO.jh031848.1	0.983856	+
MELO3C007634.jh1	MELO.jh031855.1	0.997376	+
MELO3C007634.jh1	MELO.jh031857.1	0.995225	+
MELO3C007634.jh1	MELO.jh032005.1	0.986242	+
MELO3C007634.jh1	MELO.jh032022.1	0.990502	+
MELO3C007634.jh1	MELO.jh032030.1	0.98298	+
MELO3C007634.jh1	MELO.jh032035.1	0.998062	+
MELO3C007634.jh1	MELO.jh032058.1	0.991986	+
MELO3C007634.jh1	MELO.jh032099.1	0.999335	+
MELO3C007634.jh1	MELO.jh032116.1	0.994717	+
MELO3C007634.jh1	MELO.jh032118.1	0.982994	+
MELO3C007634.jh1	MELO.jh032144.1	0.982582	+
MELO3C007634.jh1	MELO.jh032148.1	0.972349	+
MELO3C007634.jh1	MELO.jh032169.1	0.985829	+
MELO3C007634.jh1	MELO.jh032178.1	0.99887	+
MELO3C007634.jh1	MELO.jh032193.1	0.99474	+
MELO3C007634.jh1	MELO.jh032199.1	0.991283	+
MELO3C007634.jh1	MELO.jh032236.1	0.988665	+
MELO3C007634.jh1	MELO.jh032238.1	0.983843	+
MELO3C007634.jh1	MELO.jh032239.1	0.974149	+
MELO3C007634.jh1	MELO.jh032363.1	0.985424	+
MELO3C007634.jh1	MELO.jh032370.1	0.969835	+
MELO3C007634.jh1	MELO.jh032381.1	0.953911	+
MELO3C007634.jh1	MELO.jh032385.1	0.997991	+
MELO3C007634.jh1	MELO.jh032386.1	0.99839	+
MELO3C007634.jh1	MELO.jh032422.1	0.995079	+
MELO3C007634.jh1	MELO.jh032434.1	0.979854	+
MELO3C007634.jh1	MELO.jh032436.1	0.952933	+
MELO3C007634.jh1	MELO.jh032445.1	0.959173	+
MELO3C007634.jh1	MELO.jh032497.1	0.972097	+
MELO3C007634.jh1	MELO.jh033108.1	0.997558	+
MELO3C007634.jh1	MELO.jh033109.1	0.99598	+
MELO3C007634.jh1	MELO.jh033111.1	0.950814	+
MELO3C007634.jh1	MELO.jh033115.1	0.99443	+
MELO3C007634.jh1	MELO.jh033119.1	0.998429	+
MELO3C007634.jh1	MELO.jh033134.1	0.995288	+
MELO3C007634.jh1	MELO.jh033421.1	0.99928	+
MELO3C007634.jh1	MELO.jh033476.1	0.965471	+
MELO3C007634.jh1	MELO.jh033564.1	0.961847	+
MELO3C007634.jh1	MELO.jh033638.1	0.978861	+
MELO3C007634.jh1	MELO.jh033660.1	0.976752	+
MELO3C007634.jh1	MELO.jh033661.1	0.978603	+
MELO3C007634.jh1	MELO.jh033665.1	0.987772	+
MELO3C007634.jh1	MELO.jh033667.1	0.969453	+
MELO3C007634.jh1	MELO.jh033705.1	0.953471	+
MELO3C007634.jh1	MELO.jh033746.1	0.952913	+
MELO3C007634.jh1	MELO.jh033786.1	0.966833	+
MELO3C007634.jh1	MELO.jh034047.1	0.98873	+
MELO3C007634.jh1	MELO.jh034292.1	0.964553	+
MELO3C007634.jh1	MELO.jh034294.1	0.994729	+
MELO3C007634.jh1	MELO.jh034295.1	0.996268	+
MELO3C007634.jh1	MELO.jh034296.1	0.976731	+
MELO3C007634.jh1	MELO.jh034297.1	0.991969	+
MELO3C007634.jh1	MELO.jh034298.1	0.994061	+
MELO3C007634.jh1	MELO.jh034299.1	0.992604	+
MELO3C007634.jh1	MELO.jh034465.1	0.987067	+
MELO3C007634.jh1	MELO.jh034466.1	0.9614	+
MELO3C007634.jh1	MELO.jh034501.1	0.999232	+
MELO3C007634.jh1	MELO.jh034551.1	0.95578	+
MELO3C007634.jh1	MELO.jh100514.1	0.99335	+
MELO3C007634.jh1	MELO.jh100604.1	0.991644	+
MELO3C007634.jh1	MELO.jh100885.1	0.998445	+
MELO3C007634.jh1	MELO.jh100974.1	0.964975	+
MELO3C007634.jh1	MELO.jh101101.1	0.997946	+
MELO3C007634.jh1	MELO.jh101189.1	0.980547	+
MELO3C007634.jh1	MELO.jh101368.1	0.99883	+
MELO3C007634.jh1	MELO.jh101451.1	0.997668	+
MELO3C007634.jh1	MELO.jh101567.1	0.965801	+
MELO3C007634.jh1	MELO.jh101605.1	0.99894	+
MELO3C007634.jh1	MELO.jh101626.1	0.969798	+
MELO3C007634.jh1	MELO.jh101787.1	0.981131	+
MELO3C007634.jh1	MELO.jh101897.1	0.968872	+
MELO3C007634.jh1	MELO.jh102150.1	0.986761	+
MELO3C007634.jh1	MELO.jh102353.1	0.993582	+
MELO3C007634.jh1	MELO.jh102373.1	0.998122	+
MELO3C007634.jh1	MELO.jh102378.1	0.968968	+
MELO3C007634.jh1	MELO.jh102380.1	0.98831	+
MELO3C007634.jh1	MELO.jh102580.1	0.952632	+
MELO3C007634.jh1	MELO.jh102705.1	0.966487	+
MELO3C007634.jh1	MELO.jh102741.1	0.998301	+
MELO3C007634.jh1	MELO.jh102885.1	0.951199	+
MELO3C007634.jh1	MELO.jh102907.1	0.992752	+
MELO3C007634.jh1	MELO.jh102943.1	0.978485	+
MELO3C007663.jh1	MELO3C006183.jh1	0.957307	+
MELO3C007663.jh1	MELO3C014657.jh1	0.960412	+
MELO3C007663.jh1	MELO3C022150.jh1	0.950031	+
MELO3C007663.jh1	MELO3C022915.jh1	0.951383	+
MELO3C007663.jh1	MELO3C023530.jh1	0.956745	+
MELO3C007663.jh1	MELO.jh102246.1	0.95605	+
MELO3C007753.jh1	MELO3C004368.jh1	0.978338	+
MELO3C007753.jh1	MELO3C007868.jh1	0.968329	+
MELO3C007753.jh1	MELO3C019288.jh1	0.969334	+
MELO3C007753.jh1	MELO3C020928.jh1	0.951532	+
MELO3C007753.jh1	MELO3C022987.jh1	0.952709	+
MELO3C007753.jh1	MELO.jh016829.1	0.972346	+
MELO3C007753.jh1	MELO.jh101262.1	0.954825	+
MELO3C009844.jh1	MELO3C000087.jh1	0.956346	+
MELO3C009844.jh1	MELO3C004984.jh1	0.965012	+
MELO3C009844.jh1	MELO3C007377.jh1	0.969514	+
MELO3C009844.jh1	MELO3C015016.jh1	0.951244	+
MELO3C009844.jh1	MELO3C023816.jh1	0.952026	+
MELO3C009844.jh1	MELO3C026007.jh1	0.960605	+
MELO3C009844.jh1	MELO.jh102109.1	0.951432	+
MELO3C010777.jh1	MELO3C020517.jh1	0.960508	+
MELO3C010777.jh1	MELO.jh100518.1	0.973341	+
MELO3C011156.jh1	MELO3C005430.jh1	0.961746	+
MELO3C011156.jh1	MELO3C007040.jh1	0.983471	+
MELO3C011156.jh1	MELO3C007629.jh1	0.951055	+
MELO3C011156.jh1	MELO3C007956.jh1	0.961664	+
MELO3C011156.jh1	MELO3C008682.jh1	0.96876	+
MELO3C011156.jh1	MELO3C009626.jh1	0.959693	+
MELO3C011156.jh1	MELO3C011302.jh1	0.958494	+
MELO3C011156.jh1	MELO3C011811.jh1	0.955099	+
MELO3C011156.jh1	MELO3C012115.jh1	0.957784	+
MELO3C011156.jh1	MELO3C012849.jh1	0.971711	+
MELO3C011156.jh1	MELO3C013466.jh1	0.951774	+
MELO3C011156.jh1	MELO3C013582.jh1	0.972297	+
MELO3C011156.jh1	MELO3C014573.jh1	0.960534	+
MELO3C011156.jh1	MELO3C017059.jh1	0.95098	+
MELO3C011156.jh1	MELO3C017591.jh1	0.950137	+
MELO3C011156.jh1	MELO3C021920.jh1	0.952305	+
MELO3C011156.jh1	MELO3C023180.jh1	0.960847	+
MELO3C011156.jh1	MELO3C023735.jh1	0.95434	+
MELO3C011156.jh1	MELO3C023946.jh1	0.966884	+
MELO3C011156.jh1	MELO3C024381.jh1	0.950433	+
MELO3C011156.jh1	MELO3C024792.jh1	0.962525	+
MELO3C011156.jh1	MELO3C025532.jh1	0.951452	+
MELO3C011683.jh1	MELO3C029668.jh1	0.950799	+
MELO3C011698.jh1	MELO3C002525.jh1	0.996171	+
MELO3C011698.jh1	MELO3C003415.jh1	0.966841	+
MELO3C011698.jh1	MELO3C004386.jh1	0.976107	+
MELO3C011698.jh1	MELO3C006432.jh1	0.996171	+
MELO3C011698.jh1	MELO3C006967.jh1	0.993622	+
MELO3C011698.jh1	MELO3C008351.jh1	0.996171	+
MELO3C011698.jh1	MELO3C009399.jh1	0.996171	+
MELO3C011698.jh1	MELO3C009441.jh1	0.983856	+
MELO3C011698.jh1	MELO3C009828.jh1	0.990676	+
MELO3C011698.jh1	MELO3C009989.jh1	0.992342	+
MELO3C011698.jh1	MELO3C010311.jh1	0.996171	+
MELO3C011698.jh1	MELO3C012081.jh1	0.986692	+
MELO3C011698.jh1	MELO3C012985.jh1	0.961878	+
MELO3C011698.jh1	MELO3C014038.jh1	0.959155	+
MELO3C011698.jh1	MELO3C014192.jh1	0.971194	+
MELO3C011698.jh1	MELO3C015064.jh1	0.979626	+
MELO3C011698.jh1	MELO3C015215.jh1	0.996171	+
MELO3C011698.jh1	MELO3C017152.jh1	0.992853	+
MELO3C011698.jh1	MELO3C018137.jh1	0.996171	+
MELO3C011698.jh1	MELO3C020730.jh1	0.976986	+
MELO3C011698.jh1	MELO3C021076.jh1	0.995776	+
MELO3C011698.jh1	MELO3C021610.jh1	0.975988	+
MELO3C011698.jh1	MELO3C022091.jh1	0.992381	+
MELO3C011698.jh1	MELO3C022254.jh1	0.953711	+
MELO3C011698.jh1	MELO3C022516.jh1	0.972337	+
MELO3C011698.jh1	MELO3C023976.jh1	0.977815	+
MELO3C011698.jh1	MELO3C026008.jh1	0.984916	+
MELO3C011698.jh1	MELO3C028750.jh1	0.991825	+
MELO3C011698.jh1	MELO3C029005.jh1	0.959968	+
MELO3C011698.jh1	MELO3C029216.jh1	0.996171	+
MELO3C011698.jh1	MELO3C029302.jh1	0.985656	+
MELO3C011698.jh1	MELO3C030020.jh1	0.996216	+
MELO3C011698.jh1	MELO3C032040.jh1	0.996171	+
MELO3C011698.jh1	MELO3C032054.jh1	0.969436	+
MELO3C011698.jh1	MELO3C032103.jh1	0.996171	+
MELO3C011698.jh1	MELO3C032125.jh1	0.996171	+
MELO3C011698.jh1	MELO3C033251.jh1	0.996171	+
MELO3C011698.jh1	MELO3C034955.jh1	0.986285	+
MELO3C011698.jh1	MELO.jh013574.1	0.98167	+
MELO3C011698.jh1	MELO.jh015500.1	0.995826	+
MELO3C011698.jh1	MELO.jh024166.1	0.971772	+
MELO3C011698.jh1	MELO.jh024631.1	0.996171	+
MELO3C011698.jh1	MELO.jh033293.1	0.996171	+
MELO3C011698.jh1	MELO.jh034482.1	0.996171	+
MELO3C011698.jh1	MELO.jh100345.1	0.99583	+
MELO3C011698.jh1	MELO.jh101405.1	0.962167	+
MELO3C011698.jh1	MELO.jh101493.1	0.967365	+
MELO3C011698.jh1	MELO.jh101745.1	0.973728	+
MELO3C011698.jh1	MELO.jh102435.1	0.996171	+
MELO3C011698.jh1	MELO.jh102643.1	0.98595	+
MELO3C012105.jh1	MELO3C010692.jh1	0.982439	+
MELO3C012105.jh1	MELO3C020801.jh1	0.965494	+
MELO3C012105.jh1	MELO.jh011141.1	0.953384	+
MELO3C012105.jh1	MELO.jh012584.1	0.960423	+
MELO3C012105.jh1	MELO.jh030848.1	0.957105	+
MELO3C012105.jh1	MELO.jh100651.1	0.95816	+
MELO3C012105.jh1	MELO.jh101573.1	0.9664	+
MELO3C012105.jh1	MELO.jh101646.1	0.952209	+
MELO3C012282.jh1	MELO3C017875.jh1	0.981522	+
MELO3C012282.jh1	MELO3C032305.jh1	0.975558	+
MELO3C013364.jh1	MELO3C000391.jh1	0.964592	+
MELO3C013364.jh1	MELO3C007178.jh1	0.976604	+
MELO3C013364.jh1	MELO3C009565.jh1	0.959203	+
MELO3C013364.jh1	MELO3C010946.jh1	0.952252	+
MELO3C013364.jh1	MELO3C011367.jh1	0.963544	+
MELO3C013364.jh1	MELO3C026529.jh1	0.966562	+
MELO3C013364.jh1	MELO3C026746.jh1	0.964579	+
MELO3C013364.jh1	MELO3C026922.jh1	0.951566	+
MELO3C013364.jh1	MELO3C030957.jh1	0.976358	+
MELO3C013364.jh1	MELO.jh000329.1	0.980689	+
MELO3C013364.jh1	MELO.jh005989.1	0.953702	+
MELO3C013364.jh1	MELO.jh008822.1	0.961178	+
MELO3C013364.jh1	MELO.jh030888.1	0.970405	+
MELO3C013578.jh1	MELO3C000149.jh1	0.957085	+
MELO3C013578.jh1	MELO3C002390.jh1	0.955151	+
MELO3C013578.jh1	MELO3C002391.jh1	0.958914	+
MELO3C013578.jh1	MELO3C002419.jh1	0.955151	+
MELO3C013578.jh1	MELO3C002429.jh1	0.962627	+
MELO3C013578.jh1	MELO3C002431.jh1	0.957986	+
MELO3C013578.jh1	MELO3C002462.jh1	0.954461	+
MELO3C013578.jh1	MELO3C002528.jh1	0.957085	+
MELO3C013578.jh1	MELO3C002638.jh1	0.97052	+
MELO3C013578.jh1	MELO3C002815.jh1	0.959308	+
MELO3C013578.jh1	MELO3C002842.jh1	0.957085	+
MELO3C013578.jh1	MELO3C002845.jh1	0.956081	+
MELO3C013578.jh1	MELO3C003007.jh1	0.957085	+
MELO3C013578.jh1	MELO3C003149.jh1	0.95076	+
MELO3C013578.jh1	MELO3C003160.jh1	0.953464	+
MELO3C013578.jh1	MELO3C003310.jh1	0.960611	+
MELO3C013578.jh1	MELO3C003824.jh1	0.971601	+
MELO3C013578.jh1	MELO3C004222.jh1	0.973204	+
MELO3C013578.jh1	MELO3C004436.jh1	0.954397	+
MELO3C013578.jh1	MELO3C004687.jh1	0.966368	+
MELO3C013578.jh1	MELO3C004970.jh1	0.956484	+
MELO3C013578.jh1	MELO3C005208.jh1	0.957085	+
MELO3C013578.jh1	MELO3C005428.jh1	0.957085	+
MELO3C013578.jh1	MELO3C005459.jh1	0.95831	+
MELO3C013578.jh1	MELO3C005543.jh1	0.957452	+
MELO3C013578.jh1	MELO3C005544.jh1	0.958653	+
MELO3C013578.jh1	MELO3C005545.jh1	0.97117	+
MELO3C013578.jh1	MELO3C005546.jh1	0.961539	+
MELO3C013578.jh1	MELO3C005547.jh1	0.960401	+
MELO3C013578.jh1	MELO3C005593.jh1	0.966207	+
MELO3C013578.jh1	MELO3C005613.jh1	0.958039	+
MELO3C013578.jh1	MELO3C005857.jh1	0.958198	+
MELO3C013578.jh1	MELO3C006284.jh1	0.958892	+
MELO3C013578.jh1	MELO3C006347.jh1	0.954068	+
MELO3C013578.jh1	MELO3C006817.jh1	0.954467	+
MELO3C013578.jh1	MELO3C006855.jh1	0.954486	+
MELO3C013578.jh1	MELO3C007062.jh1	0.95658	+
MELO3C013578.jh1	MELO3C007064.jh1	0.957085	+
MELO3C013578.jh1	MELO3C007352.jh1	0.95608	+
MELO3C013578.jh1	MELO3C007545.jh1	0.951837	+
MELO3C013578.jh1	MELO3C007552.jh1	0.95484	+
MELO3C013578.jh1	MELO3C008188.jh1	0.958843	+
MELO3C013578.jh1	MELO3C008479.jh1	0.956636	+
MELO3C013578.jh1	MELO3C008884.jh1	0.957854	+
MELO3C013578.jh1	MELO3C009043.jh1	0.95689	+
MELO3C013578.jh1	MELO3C009111.jh1	0.95685	+
MELO3C013578.jh1	MELO3C009409.jh1	0.9514	+
MELO3C013578.jh1	MELO3C009466.jh1	0.972316	+
MELO3C013578.jh1	MELO3C009951.jh1	0.958903	+
MELO3C013578.jh1	MELO3C010038.jh1	0.956168	+
MELO3C013578.jh1	MELO3C010048.jh1	0.956915	+
MELO3C013578.jh1	MELO3C010124.jh1	0.962544	+
MELO3C013578.jh1	MELO3C010310.jh1	0.957085	+
MELO3C013578.jh1	MELO3C010508.jh1	0.955636	+
MELO3C013578.jh1	MELO3C010873.jh1	0.954887	+
MELO3C013578.jh1	MELO3C011017.jh1	0.963504	+
MELO3C013578.jh1	MELO3C011043.jh1	0.954705	+
MELO3C013578.jh1	MELO3C011244.jh1	0.971974	+
MELO3C013578.jh1	MELO3C011326.jh1	0.954785	+
MELO3C013578.jh1	MELO3C011558.jh1	0.957085	+
MELO3C013578.jh1	MELO3C011744.jh1	0.955106	+
MELO3C013578.jh1	MELO3C012113.jh1	0.95023	+
MELO3C013578.jh1	MELO3C012729.jh1	0.957936	+
MELO3C013578.jh1	MELO3C013024.jh1	0.966553	+
MELO3C013578.jh1	MELO3C013636.jh1	0.967767	+
MELO3C013578.jh1	MELO3C013735.jh1	0.956571	+
MELO3C013578.jh1	MELO3C013975.jh1	0.965769	+
MELO3C013578.jh1	MELO3C014013.jh1	0.957058	+
MELO3C013578.jh1	MELO3C014026.jh1	0.952932	+
MELO3C013578.jh1	MELO3C014357.jh1	0.95042	+
MELO3C013578.jh1	MELO3C014424.jh1	0.957085	+
MELO3C013578.jh1	MELO3C014463.jh1	0.955227	+
MELO3C013578.jh1	MELO3C014602.jh1	0.95785	+
MELO3C013578.jh1	MELO3C014631.jh1	0.951451	+
MELO3C013578.jh1	MELO3C015181.jh1	0.969309	+
MELO3C013578.jh1	MELO3C015812.jh1	0.957085	+
MELO3C013578.jh1	MELO3C015986.jh1	0.961439	+
MELO3C013578.jh1	MELO3C015987.jh1	0.955119	+
MELO3C013578.jh1	MELO3C016327.jh1	0.957085	+
MELO3C013578.jh1	MELO3C017164.jh1	0.954908	+
MELO3C013578.jh1	MELO3C017296.jh1	0.95574	+
MELO3C013578.jh1	MELO3C017334.jh1	0.959659	+
MELO3C013578.jh1	MELO3C017593.jh1	0.967327	+
MELO3C013578.jh1	MELO3C017668.jh1	0.962922	+
MELO3C013578.jh1	MELO3C017869.jh1	0.958719	+
MELO3C013578.jh1	MELO3C018210.jh1	0.973178	+
MELO3C013578.jh1	MELO3C018277.jh1	0.972745	+
MELO3C013578.jh1	MELO3C018380.jh1	0.960893	+
MELO3C013578.jh1	MELO3C018477.jh1	0.966929	+
MELO3C013578.jh1	MELO3C018516.jh1	0.956424	+
MELO3C013578.jh1	MELO3C018659.jh1	0.957269	+
MELO3C013578.jh1	MELO3C018725.jh1	0.964171	+
MELO3C013578.jh1	MELO3C018804.jh1	0.954738	+
MELO3C013578.jh1	MELO3C018855.jh1	0.952585	+
MELO3C013578.jh1	MELO3C019064.jh1	0.957085	+
MELO3C013578.jh1	MELO3C019078.jh1	0.957085	+
MELO3C013578.jh1	MELO3C019227.jh1	0.952983	+
MELO3C013578.jh1	MELO3C019486.jh1	0.957453	+
MELO3C013578.jh1	MELO3C019534.jh1	0.95175	+
MELO3C013578.jh1	MELO3C019612.jh1	0.958714	+
MELO3C013578.jh1	MELO3C020274.jh1	0.952157	+
MELO3C013578.jh1	MELO3C020672.jh1	0.969014	+
MELO3C013578.jh1	MELO3C020729.jh1	0.957085	+
MELO3C013578.jh1	MELO3C020774.jh1	0.956773	+
MELO3C013578.jh1	MELO3C020807.jh1	0.955843	+
MELO3C013578.jh1	MELO3C020841.jh1	0.952502	+
MELO3C013578.jh1	MELO3C020938.jh1	0.953384	+
MELO3C013578.jh1	MELO3C020946.jh1	0.950858	+
MELO3C013578.jh1	MELO3C020953.jh1	0.970411	+
MELO3C013578.jh1	MELO3C021337.jh1	0.955742	+
MELO3C013578.jh1	MELO3C021780.jh1	0.963712	+
MELO3C013578.jh1	MELO3C021800.jh1	0.955917	+
MELO3C013578.jh1	MELO3C021848.jh1	0.956339	+
MELO3C013578.jh1	MELO3C022434.jh1	0.957085	+
MELO3C013578.jh1	MELO3C022935.jh1	0.957085	+
MELO3C013578.jh1	MELO3C022955.jh1	0.952805	+
MELO3C013578.jh1	MELO3C023439.jh1	0.953431	+
MELO3C013578.jh1	MELO3C023696.jh1	0.957941	+
MELO3C013578.jh1	MELO3C023746.jh1	0.957161	+
MELO3C013578.jh1	MELO3C023824.jh1	0.950258	+
MELO3C013578.jh1	MELO3C023825.jh1	0.956147	+
MELO3C013578.jh1	MELO3C023899.jh1	0.957033	+
MELO3C013578.jh1	MELO3C023918.jh1	0.953057	+
MELO3C013578.jh1	MELO3C024176.jh1	0.958623	+
MELO3C013578.jh1	MELO3C024420.jh1	0.952627	+
MELO3C013578.jh1	MELO3C024427.jh1	0.954547	+
MELO3C013578.jh1	MELO3C024606.jh1	0.951778	+
MELO3C013578.jh1	MELO3C024826.jh1	0.955785	+
MELO3C013578.jh1	MELO3C025211.jh1	0.95148	+
MELO3C013578.jh1	MELO3C025462.jh1	0.963719	+
MELO3C013578.jh1	MELO3C026406.jh1	0.973005	+
MELO3C013578.jh1	MELO3C026649.jh1	0.957085	+
MELO3C013578.jh1	MELO3C026860.jh1	0.960081	+
MELO3C013578.jh1	MELO3C026952.jh1	0.954462	+
MELO3C013578.jh1	MELO3C027177.jh1	0.957085	+
MELO3C013578.jh1	MELO3C027206.jh1	0.975297	+
MELO3C013578.jh1	MELO3C027982.jh1	0.954496	+
MELO3C013578.jh1	MELO3C028663.jh1	0.959473	+
MELO3C013578.jh1	MELO3C028812.jh1	0.957085	+
MELO3C013578.jh1	MELO3C028814.jh1	0.957085	+
MELO3C013578.jh1	MELO3C029501.jh1	0.957085	+
MELO3C013578.jh1	MELO3C029582.jh1	0.957739	+
MELO3C013578.jh1	MELO3C029850.jh1	0.957085	+
MELO3C013578.jh1	MELO3C029910.jh1	0.957085	+
MELO3C013578.jh1	MELO3C029911.jh1	0.957085	+
MELO3C013578.jh1	MELO3C030169.jh1	0.95877	+
MELO3C013578.jh1	MELO3C030583.jh1	0.957085	+
MELO3C013578.jh1	MELO3C031048.jh1	0.974822	+
MELO3C013578.jh1	MELO3C031057.jh1	0.958882	+
MELO3C013578.jh1	MELO3C031648.jh1	0.956378	+
MELO3C013578.jh1	MELO3C031847.jh1	0.957085	+
MELO3C013578.jh1	MELO3C032034.jh1	0.957085	+
MELO3C013578.jh1	MELO3C032036.jh1	0.957051	+
MELO3C013578.jh1	MELO3C032257.jh1	0.958477	+
MELO3C013578.jh1	MELO3C032258.jh1	0.956675	+
MELO3C013578.jh1	MELO3C033071.jh1	0.957085	+
MELO3C013578.jh1	MELO3C033476.jh1	0.957085	+
MELO3C013578.jh1	MELO3C033816.jh1	0.950451	+
MELO3C013578.jh1	MELO3C034677.jh1	0.957085	+
MELO3C013578.jh1	MELO3C034965.jh1	0.957085	+
MELO3C013578.jh1	MELO.jh001386.1	0.952241	+
MELO3C013578.jh1	MELO.jh005542.1	0.955552	+
MELO3C013578.jh1	MELO.jh008308.1	0.957085	+
MELO3C013578.jh1	MELO.jh008589.1	0.957085	+
MELO3C013578.jh1	MELO.jh010404.1	0.957085	+
MELO3C013578.jh1	MELO.jh010960.1	0.95819	+
MELO3C013578.jh1	MELO.jh013300.1	0.957085	+
MELO3C013578.jh1	MELO.jh014468.1	0.955323	+
MELO3C013578.jh1	MELO.jh015637.1	0.953693	+
MELO3C013578.jh1	MELO.jh015677.1	0.957085	+
MELO3C013578.jh1	MELO.jh016168.1	0.951125	+
MELO3C013578.jh1	MELO.jh020106.1	0.957085	+
MELO3C013578.jh1	MELO.jh021097.1	0.970428	+
MELO3C013578.jh1	MELO.jh026071.1	0.957085	+
MELO3C013578.jh1	MELO.jh026182.1	0.968742	+
MELO3C013578.jh1	MELO.jh030278.1	0.95738	+
MELO3C013578.jh1	MELO.jh030815.1	0.950016	+
MELO3C013578.jh1	MELO.jh031685.1	0.957085	+
MELO3C013578.jh1	MELO.jh031702.1	0.957085	+
MELO3C013578.jh1	MELO.jh032016.1	0.957085	+
MELO3C013578.jh1	MELO.jh032150.1	0.956328	+
MELO3C013578.jh1	MELO.jh033596.1	0.951997	+
MELO3C013578.jh1	MELO.jh033995.1	0.957085	+
MELO3C013578.jh1	MELO.jh101263.1	0.950854	+
MELO3C013578.jh1	MELO.jh102063.1	0.957085	+
MELO3C013578.jh1	MELO.jh102250.1	0.957085	+
MELO3C013578.jh1	MELO.jh102403.1	0.958333	+
MELO3C013578.jh1	MELO.jh102818.1	0.953919	+
MELO3C013578.jh1	MELO.jh102897.1	0.957085	+
MELO3C013578.jh1	MELO.jh102899.1	0.957085	+
MELO3C013677.jh1	MELO3C002499.jh1	0.954007	+
MELO3C013677.jh1	MELO3C009650.jh1	0.952267	+
MELO3C013677.jh1	MELO3C010005.jh1	0.952547	+
MELO3C013677.jh1	MELO3C014218.jh1	0.952855	+
MELO3C013677.jh1	MELO3C020121.jh1	0.962161	+
MELO3C013677.jh1	MELO3C020701.jh1	0.950572	+
MELO3C013677.jh1	MELO3C029971.jh1	0.952304	+
MELO3C014597.jh1	MELO3C003177.jh1	0.964948	+
MELO3C014597.jh1	MELO3C005184.jh1	0.990916	+
MELO3C014597.jh1	MELO3C005791.jh1	0.967379	+
MELO3C014597.jh1	MELO3C005951.jh1	0.959236	+
MELO3C014597.jh1	MELO3C007243.jh1	0.990282	+
MELO3C014597.jh1	MELO3C007901.jh1	0.951794	+
MELO3C014597.jh1	MELO3C007929.jh1	0.97261	+
MELO3C014597.jh1	MELO3C008166.jh1	0.966264	+
MELO3C014597.jh1	MELO3C009189.jh1	0.974024	+
MELO3C014597.jh1	MELO3C009216.jh1	0.955003	+
MELO3C014597.jh1	MELO3C009243.jh1	0.959598	+
MELO3C014597.jh1	MELO3C009247.jh1	0.974234	+
MELO3C014597.jh1	MELO3C009903.jh1	0.959939	+
MELO3C014597.jh1	MELO3C015014.jh1	0.961254	+
MELO3C014597.jh1	MELO3C018067.jh1	0.968409	+
MELO3C014597.jh1	MELO3C018704.jh1	0.955488	+
MELO3C014597.jh1	MELO3C019796.jh1	0.955799	+
MELO3C014597.jh1	MELO3C021262.jh1	0.954633	+
MELO3C014597.jh1	MELO3C023975.jh1	0.96494	+
MELO3C014597.jh1	MELO3C024212.jh1	0.961205	+
MELO3C014597.jh1	MELO3C025577.jh1	0.976633	+
MELO3C014597.jh1	MELO3C027013.jh1	0.953092	+
MELO3C014597.jh1	MELO.jh008779.1	0.968254	+
MELO3C014597.jh1	MELO.jh100366.1	0.961223	+
MELO3C015029.jh1	MELO3C003091.jh1	0.960068	+
MELO3C015029.jh1	MELO3C007795.jh1	0.970418	+
MELO3C015029.jh1	MELO3C008239.jh1	0.970418	+
MELO3C015029.jh1	MELO3C017865.jh1	0.96767	+
MELO3C015029.jh1	MELO3C017867.jh1	0.951528	+
MELO3C015029.jh1	MELO3C017925.jh1	0.971619	+
MELO3C015029.jh1	MELO3C022771.jh1	0.970418	+
MELO3C015029.jh1	MELO3C022899.jh1	0.970418	+
MELO3C015029.jh1	MELO3C024263.jh1	0.968175	+
MELO3C015029.jh1	MELO3C025707.jh1	0.970418	+
MELO3C015029.jh1	MELO3C025999.jh1	0.96859	+
MELO3C015029.jh1	MELO3C026868.jh1	0.95727	+
MELO3C015029.jh1	MELO3C027288.jh1	0.96741	+
MELO3C015029.jh1	MELO3C031138.jh1	0.970418	+
MELO3C015029.jh1	MELO3C032950.jh1	0.963297	+
MELO3C015029.jh1	MELO3C033157.jh1	0.950725	+
MELO3C015029.jh1	MELO.jh001437.1	0.969579	+
MELO3C015029.jh1	MELO.jh005785.1	0.970418	+
MELO3C015029.jh1	MELO.jh010526.1	0.970418	+
MELO3C015029.jh1	MELO.jh011384.1	0.951842	+
MELO3C015029.jh1	MELO.jh015797.1	0.970418	+
MELO3C015029.jh1	MELO.jh030157.1	0.970418	+
MELO3C015029.jh1	MELO.jh030771.1	0.970418	+
MELO3C015029.jh1	MELO.jh031755.1	0.970418	+
MELO3C015029.jh1	MELO.jh101347.1	0.970418	+
MELO3C015029.jh1	MELO.jh101738.1	0.971975	+
MELO3C016975.jh1	MELO3C024638.jh1	0.950439	+
MELO3C017143.jh1	MELO3C002401.jh1	0.99428	+
MELO3C017143.jh1	MELO3C003777.jh1	0.995274	+
MELO3C017143.jh1	MELO3C004270.jh1	0.988982	+
MELO3C017143.jh1	MELO3C004422.jh1	0.984823	+
MELO3C017143.jh1	MELO3C004947.jh1	0.995274	+
MELO3C017143.jh1	MELO3C005398.jh1	0.995274	+
MELO3C017143.jh1	MELO3C006018.jh1	0.98899	+
MELO3C017143.jh1	MELO3C006714.jh1	0.990736	+
MELO3C017143.jh1	MELO3C006800.jh1	0.992636	+
MELO3C017143.jh1	MELO3C006883.jh1	0.9952	+
MELO3C017143.jh1	MELO3C006991.jh1	0.974984	+
MELO3C017143.jh1	MELO3C007117.jh1	0.992576	+
MELO3C017143.jh1	MELO3C008532.jh1	0.994531	+
MELO3C017143.jh1	MELO3C008988.jh1	0.951434	+
MELO3C017143.jh1	MELO3C009040.jh1	0.995274	+
MELO3C017143.jh1	MELO3C009658.jh1	0.995274	+
MELO3C017143.jh1	MELO3C009981.jh1	0.995274	+
MELO3C017143.jh1	MELO3C010226.jh1	0.95541	+
MELO3C017143.jh1	MELO3C010520.jh1	0.996672	+
MELO3C017143.jh1	MELO3C011644.jh1	0.995274	+
MELO3C017143.jh1	MELO3C011858.jh1	0.991225	+
MELO3C017143.jh1	MELO3C012063.jh1	0.995274	+
MELO3C017143.jh1	MELO3C013473.jh1	0.989566	+
MELO3C017143.jh1	MELO3C013808.jh1	0.959541	+
MELO3C017143.jh1	MELO3C014354.jh1	0.99004	+
MELO3C017143.jh1	MELO3C014364.jh1	0.995274	+
MELO3C017143.jh1	MELO3C015981.jh1	0.995274	+
MELO3C017143.jh1	MELO3C016522.jh1	0.993377	+
MELO3C017143.jh1	MELO3C016534.jh1	0.97645	+
MELO3C017143.jh1	MELO3C016804.jh1	0.975315	+
MELO3C017143.jh1	MELO3C017349.jh1	0.995442	+
MELO3C017143.jh1	MELO3C017448.jh1	0.987521	+
MELO3C017143.jh1	MELO3C017866.jh1	0.995274	+
MELO3C017143.jh1	MELO3C018145.jh1	0.9878	+
MELO3C017143.jh1	MELO3C019439.jh1	0.995274	+
MELO3C017143.jh1	MELO3C020044.jh1	0.995384	+
MELO3C017143.jh1	MELO3C020902.jh1	0.995274	+
MELO3C017143.jh1	MELO3C020975.jh1	0.963778	+
MELO3C017143.jh1	MELO3C021516.jh1	0.995723	+
MELO3C017143.jh1	MELO3C021653.jh1	0.995274	+
MELO3C017143.jh1	MELO3C023529.jh1	0.997074	+
MELO3C017143.jh1	MELO3C023783.jh1	0.995274	+
MELO3C017143.jh1	MELO3C024543.jh1	0.994209	+
MELO3C017143.jh1	MELO3C024945.jh1	0.995274	+
MELO3C017143.jh1	MELO3C026416.jh1	0.995274	+
MELO3C017143.jh1	MELO3C026784.jh1	0.980908	+
MELO3C017143.jh1	MELO3C027711.jh1	0.995274	+
MELO3C017143.jh1	MELO3C028604.jh1	0.995453	+
MELO3C017143.jh1	MELO3C028760.jh1	0.995274	+
MELO3C017143.jh1	MELO3C029076.jh1	0.995274	+
MELO3C017143.jh1	MELO3C029285.jh1	0.984404	+
MELO3C017143.jh1	MELO3C029327.jh1	0.958931	+
MELO3C017143.jh1	MELO3C029408.jh1	0.982493	+
MELO3C017143.jh1	MELO3C029566.jh1	0.964698	+
MELO3C017143.jh1	MELO3C030215.jh1	0.995274	+
MELO3C017143.jh1	MELO3C030322.jh1	0.995274	+
MELO3C017143.jh1	MELO3C030593.jh1	0.995274	+
MELO3C017143.jh1	MELO3C030679.jh1	0.995274	+
MELO3C017143.jh1	MELO3C030779.jh1	0.995274	+
MELO3C017143.jh1	MELO3C031074.jh1	0.982419	+
MELO3C017143.jh1	MELO3C031135.jh1	0.990221	+
MELO3C017143.jh1	MELO3C031384.jh1	0.995274	+
MELO3C017143.jh1	MELO3C031530.jh1	0.979143	+
MELO3C017143.jh1	MELO3C031538.jh1	0.995274	+
MELO3C017143.jh1	MELO3C031579.jh1	0.994587	+
MELO3C017143.jh1	MELO3C031614.jh1	0.995274	+
MELO3C017143.jh1	MELO3C032256.jh1	0.98275	+
MELO3C017143.jh1	MELO3C032423.jh1	0.995274	+
MELO3C017143.jh1	MELO3C032427.jh1	0.995274	+
MELO3C017143.jh1	MELO3C032479.jh1	0.995274	+
MELO3C017143.jh1	MELO3C032491.jh1	0.995274	+
MELO3C017143.jh1	MELO3C032539.jh1	0.995274	+
MELO3C017143.jh1	MELO3C032552.jh1	0.995274	+
MELO3C017143.jh1	MELO3C032864.jh1	0.995274	+
MELO3C017143.jh1	MELO3C033151.jh1	0.995274	+
MELO3C017143.jh1	MELO3C033259.jh1	0.995274	+
MELO3C017143.jh1	MELO3C033292.jh1	0.995274	+
MELO3C017143.jh1	MELO3C033409.jh1	0.995274	+
MELO3C017143.jh1	MELO3C033563.jh1	0.994936	+
MELO3C017143.jh1	MELO3C033738.jh1	0.995274	+
MELO3C017143.jh1	MELO3C033878.jh1	0.995274	+
MELO3C017143.jh1	MELO3C034075.jh1	0.995274	+
MELO3C017143.jh1	MELO3C034354.jh1	0.995274	+
MELO3C017143.jh1	MELO3C034596.jh1	0.987948	+
MELO3C017143.jh1	MELO3C034655.jh1	0.995274	+
MELO3C017143.jh1	MELO3C034685.jh1	0.995274	+
MELO3C017143.jh1	MELO3C034913.jh1	0.995274	+
MELO3C017143.jh1	MELO3C034938.jh1	0.976149	+
MELO3C017143.jh1	MELO3C035082.jh1	0.995274	+
MELO3C017143.jh1	MELO3C035189.jh1	0.993602	+
MELO3C017143.jh1	MELO3C035204.jh1	0.95873	+
MELO3C017143.jh1	MELO3C035206.jh1	0.995274	+
MELO3C017143.jh1	MELO3C035207.jh1	0.995274	+
MELO3C017143.jh1	MELO3C035208.jh1	0.995274	+
MELO3C017143.jh1	MELO3C035209.jh1	0.995274	+
MELO3C017143.jh1	MELO3C035211.jh1	0.995274	+
MELO3C017143.jh1	MELO3C035218.jh1	0.99515	+
MELO3C017143.jh1	MELO3C035219.jh1	0.995274	+
MELO3C017143.jh1	MELO3C035225.jh1	0.986685	+
MELO3C017143.jh1	MELO3C035226.jh1	0.995274	+
MELO3C017143.jh1	MELO3C035446.jh1	0.995274	+
MELO3C017143.jh1	MELO3C035570.jh1	0.995274	+
MELO3C017143.jh1	MELO.jh002098.1	0.995274	+
MELO3C017143.jh1	MELO.jh005132.1	0.995274	+
MELO3C017143.jh1	MELO.jh005589.1	0.995274	+
MELO3C017143.jh1	MELO.jh005604.1	0.995274	+
MELO3C017143.jh1	MELO.jh007694.1	0.995274	+
MELO3C017143.jh1	MELO.jh008614.1	0.995233	+
MELO3C017143.jh1	MELO.jh012584.1	0.976054	+
MELO3C017143.jh1	MELO.jh013542.1	0.995274	+
MELO3C017143.jh1	MELO.jh013685.1	0.995274	+
MELO3C017143.jh1	MELO.jh015039.1	0.995312	+
MELO3C017143.jh1	MELO.jh015388.1	0.995274	+
MELO3C017143.jh1	MELO.jh018127.1	0.975819	+
MELO3C017143.jh1	MELO.jh020065.1	0.995274	+
MELO3C017143.jh1	MELO.jh025226.1	0.995274	+
MELO3C017143.jh1	MELO.jh025379.1	0.995274	+
MELO3C017143.jh1	MELO.jh025381.1	0.995274	+
MELO3C017143.jh1	MELO.jh026535.1	0.994441	+
MELO3C017143.jh1	MELO.jh026544.1	0.995274	+
MELO3C017143.jh1	MELO.jh030455.1	0.995274	+
MELO3C017143.jh1	MELO.jh030773.1	0.995274	+
MELO3C017143.jh1	MELO.jh030848.1	0.965699	+
MELO3C017143.jh1	MELO.jh031234.1	0.995211	+
MELO3C017143.jh1	MELO.jh031302.1	0.979504	+
MELO3C017143.jh1	MELO.jh031752.1	0.993082	+
MELO3C017143.jh1	MELO.jh032125.1	0.995274	+
MELO3C017143.jh1	MELO.jh032127.1	0.995274	+
MELO3C017143.jh1	MELO.jh032411.1	0.995274	+
MELO3C017143.jh1	MELO.jh033720.1	0.995274	+
MELO3C017143.jh1	MELO.jh034669.1	0.995274	+
MELO3C017143.jh1	MELO.jh100520.1	0.995274	+
MELO3C017143.jh1	MELO.jh100859.1	0.992793	+
MELO3C017143.jh1	MELO.jh101336.1	0.995274	+
MELO3C017143.jh1	MELO.jh101362.1	0.99389	+
MELO3C017143.jh1	MELO.jh101573.1	0.960884	+
MELO3C017143.jh1	MELO.jh101603.1	0.995274	+
MELO3C017143.jh1	MELO.jh101655.1	0.995274	+
MELO3C017143.jh1	MELO.jh101766.1	0.995135	+
MELO3C017143.jh1	MELO.jh101777.1	0.995274	+
MELO3C017143.jh1	MELO.jh101945.1	0.95069	+
MELO3C017472.jh1	MELO3C000070.jh1	0.977358	+
MELO3C017472.jh1	MELO3C000084.jh1	0.98344	+
MELO3C017472.jh1	MELO3C000317.jh1	0.956348	+
MELO3C017472.jh1	MELO3C000339.jh1	0.98676	+
MELO3C017472.jh1	MELO3C000387.jh1	0.962671	+
MELO3C017472.jh1	MELO3C000409.jh1	0.979362	+
MELO3C017472.jh1	MELO3C000533.jh1	0.994265	+
MELO3C017472.jh1	MELO3C000551.jh1	0.972383	+
MELO3C017472.jh1	MELO3C000620.jh1	0.976488	+
MELO3C017472.jh1	MELO3C000742.jh1	0.9762	+
MELO3C017472.jh1	MELO3C000816.jh1	0.965224	+
MELO3C017472.jh1	MELO3C000919.jh1	0.974817	+
MELO3C017472.jh1	MELO3C001348.jh1	0.999889	+
MELO3C017472.jh1	MELO3C001377.jh1	0.981266	+
MELO3C017472.jh1	MELO3C001915.jh1	0.983096	+
MELO3C017472.jh1	MELO3C002008.jh1	0.962198	+
MELO3C017472.jh1	MELO3C002062.jh1	0.989929	+
MELO3C017472.jh1	MELO3C002112.jh1	0.971238	+
MELO3C017472.jh1	MELO3C002130.jh1	0.988474	+
MELO3C017472.jh1	MELO3C002133.jh1	0.967158	+
MELO3C017472.jh1	MELO3C002140.jh1	0.972758	+
MELO3C017472.jh1	MELO3C002207.jh1	0.952862	+
MELO3C017472.jh1	MELO3C002225.jh1	0.95035	+
MELO3C017472.jh1	MELO3C002242.jh1	0.995642	+
MELO3C017472.jh1	MELO3C002256.jh1	0.978771	+
MELO3C017472.jh1	MELO3C002288.jh1	0.976951	+
MELO3C017472.jh1	MELO3C002422.jh1	0.983473	+
MELO3C017472.jh1	MELO3C002425.jh1	0.999945	+
MELO3C017472.jh1	MELO3C002439.jh1	0.974817	+
MELO3C017472.jh1	MELO3C002512.jh1	0.978054	+
MELO3C017472.jh1	MELO3C002549.jh1	0.99128	+
MELO3C017472.jh1	MELO3C002559.jh1	0.980413	+
MELO3C017472.jh1	MELO3C002575.jh1	0.988148	+
MELO3C017472.jh1	MELO3C002583.jh1	0.974817	+
MELO3C017472.jh1	MELO3C002620.jh1	0.997631	+
MELO3C017472.jh1	MELO3C002779.jh1	0.980473	+
MELO3C017472.jh1	MELO3C002784.jh1	0.981325	+
MELO3C017472.jh1	MELO3C002794.jh1	0.997307	+
MELO3C017472.jh1	MELO3C002893.jh1	0.974817	+
MELO3C017472.jh1	MELO3C002894.jh1	0.974817	+
MELO3C017472.jh1	MELO3C002948.jh1	0.974817	+
MELO3C017472.jh1	MELO3C003082.jh1	0.993533	+
MELO3C017472.jh1	MELO3C003126.jh1	0.992596	+
MELO3C017472.jh1	MELO3C003158.jh1	0.997568	+
MELO3C017472.jh1	MELO3C003171.jh1	0.988409	+
MELO3C017472.jh1	MELO3C003252.jh1	0.974817	+
MELO3C017472.jh1	MELO3C003253.jh1	0.974817	+
MELO3C017472.jh1	MELO3C003306.jh1	0.96185	+
MELO3C017472.jh1	MELO3C003307.jh1	0.998369	+
MELO3C017472.jh1	MELO3C003411.jh1	0.982543	+
MELO3C017472.jh1	MELO3C003422.jh1	0.961433	+
MELO3C017472.jh1	MELO3C003424.jh1	0.991458	+
MELO3C017472.jh1	MELO3C003494.jh1	0.969056	+
MELO3C017472.jh1	MELO3C003529.jh1	0.977759	+
MELO3C017472.jh1	MELO3C003530.jh1	0.98085	+
MELO3C017472.jh1	MELO3C003606.jh1	0.999038	+
MELO3C017472.jh1	MELO3C003641.jh1	0.977575	+
MELO3C017472.jh1	MELO3C003662.jh1	0.973749	+
MELO3C017472.jh1	MELO3C003714.jh1	0.999718	+
MELO3C017472.jh1	MELO3C003830.jh1	0.974093	+
MELO3C017472.jh1	MELO3C003856.jh1	0.986513	+
MELO3C017472.jh1	MELO3C003962.jh1	0.974817	+
MELO3C017472.jh1	MELO3C004049.jh1	0.974817	+
MELO3C017472.jh1	MELO3C004359.jh1	0.998525	+
MELO3C017472.jh1	MELO3C004393.jh1	0.96521	+
MELO3C017472.jh1	MELO3C004397.jh1	0.988799	+
MELO3C017472.jh1	MELO3C004411.jh1	0.950728	+
MELO3C017472.jh1	MELO3C004442.jh1	0.957579	+
MELO3C017472.jh1	MELO3C004444.jh1	0.998918	+
MELO3C017472.jh1	MELO3C004447.jh1	0.998345	+
MELO3C017472.jh1	MELO3C004572.jh1	0.976788	+
MELO3C017472.jh1	MELO3C004576.jh1	0.950808	+
MELO3C017472.jh1	MELO3C004596.jh1	0.990287	+
MELO3C017472.jh1	MELO3C004715.jh1	0.981807	+
MELO3C017472.jh1	MELO3C004860.jh1	0.974817	+
MELO3C017472.jh1	MELO3C004957.jh1	0.973169	+
MELO3C017472.jh1	MELO3C005010.jh1	0.974817	+
MELO3C017472.jh1	MELO3C005068.jh1	0.984546	+
MELO3C017472.jh1	MELO3C005134.jh1	0.971652	+
MELO3C017472.jh1	MELO3C005163.jh1	0.974817	+
MELO3C017472.jh1	MELO3C005186.jh1	0.972038	+
MELO3C017472.jh1	MELO3C005196.jh1	0.98574	+
MELO3C017472.jh1	MELO3C005197.jh1	0.987092	+
MELO3C017472.jh1	MELO3C005385.jh1	0.976015	+
MELO3C017472.jh1	MELO3C005408.jh1	0.980109	+
MELO3C017472.jh1	MELO3C005441.jh1	0.987452	+
MELO3C017472.jh1	MELO3C005499.jh1	0.998082	+
MELO3C017472.jh1	MELO3C005500.jh1	0.981279	+
MELO3C017472.jh1	MELO3C005501.jh1	0.986254	+
MELO3C017472.jh1	MELO3C005560.jh1	0.994041	+
MELO3C017472.jh1	MELO3C005822.jh1	0.990044	+
MELO3C017472.jh1	MELO3C005961.jh1	0.990196	+
MELO3C017472.jh1	MELO3C005973.jh1	0.974817	+
MELO3C017472.jh1	MELO3C006004.jh1	0.970871	+
MELO3C017472.jh1	MELO3C006067.jh1	0.979259	+
MELO3C017472.jh1	MELO3C006118.jh1	0.993185	+
MELO3C017472.jh1	MELO3C006132.jh1	0.998671	+
MELO3C017472.jh1	MELO3C006232.jh1	0.987951	+
MELO3C017472.jh1	MELO3C006266.jh1	0.995775	+
MELO3C017472.jh1	MELO3C006298.jh1	0.988419	+
MELO3C017472.jh1	MELO3C006326.jh1	0.999688	+
MELO3C017472.jh1	MELO3C006388.jh1	0.991281	+
MELO3C017472.jh1	MELO3C006408.jh1	0.983573	+
MELO3C017472.jh1	MELO3C006413.jh1	0.994223	+
MELO3C017472.jh1	MELO3C006475.jh1	0.997317	+
MELO3C017472.jh1	MELO3C006503.jh1	0.959175	+
MELO3C017472.jh1	MELO3C006511.jh1	0.983503	+
MELO3C017472.jh1	MELO3C006540.jh1	0.954707	+
MELO3C017472.jh1	MELO3C006542.jh1	0.981706	+
MELO3C017472.jh1	MELO3C006559.jh1	0.965366	+
MELO3C017472.jh1	MELO3C006576.jh1	0.964681	+
MELO3C017472.jh1	MELO3C006590.jh1	0.995289	+
MELO3C017472.jh1	MELO3C006663.jh1	0.992472	+
MELO3C017472.jh1	MELO3C006683.jh1	0.985643	+
MELO3C017472.jh1	MELO3C006977.jh1	0.963147	+
MELO3C017472.jh1	MELO3C006998.jh1	0.990331	+
MELO3C017472.jh1	MELO3C007052.jh1	0.99478	+
MELO3C017472.jh1	MELO3C007168.jh1	0.974144	+
MELO3C017472.jh1	MELO3C007169.jh1	0.950056	+
MELO3C017472.jh1	MELO3C007213.jh1	0.979223	+
MELO3C017472.jh1	MELO3C007258.jh1	0.992417	+
MELO3C017472.jh1	MELO3C007303.jh1	0.986944	+
MELO3C017472.jh1	MELO3C007462.jh1	0.966775	+
MELO3C017472.jh1	MELO3C007473.jh1	0.993176	+
MELO3C017472.jh1	MELO3C007508.jh1	0.968967	+
MELO3C017472.jh1	MELO3C007548.jh1	0.974817	+
MELO3C017472.jh1	MELO3C007634.jh1	0.979874	+
MELO3C017472.jh1	MELO3C007677.jh1	0.965108	+
MELO3C017472.jh1	MELO3C007771.jh1	0.981065	+
MELO3C017472.jh1	MELO3C007806.jh1	0.971784	+
MELO3C017472.jh1	MELO3C007817.jh1	0.990873	+
MELO3C017472.jh1	MELO3C007860.jh1	0.990745	+
MELO3C017472.jh1	MELO3C007863.jh1	0.977165	+
MELO3C017472.jh1	MELO3C007874.jh1	0.960016	+
MELO3C017472.jh1	MELO3C007878.jh1	0.974693	+
MELO3C017472.jh1	MELO3C007971.jh1	0.974817	+
MELO3C017472.jh1	MELO3C008034.jh1	0.9723	+
MELO3C017472.jh1	MELO3C008067.jh1	0.974817	+
MELO3C017472.jh1	MELO3C008124.jh1	0.968278	+
MELO3C017472.jh1	MELO3C008170.jh1	0.974817	+
MELO3C017472.jh1	MELO3C008196.jh1	0.974817	+
MELO3C017472.jh1	MELO3C008225.jh1	0.992216	+
MELO3C017472.jh1	MELO3C008250.jh1	0.965491	+
MELO3C017472.jh1	MELO3C008271.jh1	0.997886	+
MELO3C017472.jh1	MELO3C008349.jh1	0.974817	+
MELO3C017472.jh1	MELO3C008368.jh1	0.990137	+
MELO3C017472.jh1	MELO3C008526.jh1	0.991215	+
MELO3C017472.jh1	MELO3C008581.jh1	0.977159	+
MELO3C017472.jh1	MELO3C008582.jh1	0.979819	+
MELO3C017472.jh1	MELO3C008592.jh1	0.993701	+
MELO3C017472.jh1	MELO3C008645.jh1	0.997463	+
MELO3C017472.jh1	MELO3C008648.jh1	0.97658	+
MELO3C017472.jh1	MELO3C008921.jh1	0.974817	+
MELO3C017472.jh1	MELO3C008942.jh1	0.999735	+
MELO3C017472.jh1	MELO3C009009.jh1	0.974817	+
MELO3C017472.jh1	MELO3C009010.jh1	0.966507	+
MELO3C017472.jh1	MELO3C009059.jh1	0.974817	+
MELO3C017472.jh1	MELO3C009093.jh1	0.996584	+
MELO3C017472.jh1	MELO3C009229.jh1	0.973668	+
MELO3C017472.jh1	MELO3C009337.jh1	0.956643	+
MELO3C017472.jh1	MELO3C009400.jh1	0.953863	+
MELO3C017472.jh1	MELO3C009428.jh1	0.985612	+
MELO3C017472.jh1	MELO3C009481.jh1	0.991003	+
MELO3C017472.jh1	MELO3C009488.jh1	0.953146	+
MELO3C017472.jh1	MELO3C009591.jh1	0.979875	+
MELO3C017472.jh1	MELO3C009609.jh1	0.981689	+
MELO3C017472.jh1	MELO3C009832.jh1	0.971679	+
MELO3C017472.jh1	MELO3C009840.jh1	0.985234	+
MELO3C017472.jh1	MELO3C009891.jh1	0.995137	+
MELO3C017472.jh1	MELO3C009969.jh1	0.979593	+
MELO3C017472.jh1	MELO3C009997.jh1	0.978475	+
MELO3C017472.jh1	MELO3C010002.jh1	0.978037	+
MELO3C017472.jh1	MELO3C010063.jh1	0.974817	+
MELO3C017472.jh1	MELO3C010084.jh1	0.986675	+
MELO3C017472.jh1	MELO3C010113.jh1	0.974455	+
MELO3C017472.jh1	MELO3C010151.jh1	0.986465	+
MELO3C017472.jh1	MELO3C010217.jh1	0.978851	+
MELO3C017472.jh1	MELO3C010251.jh1	0.973236	+
MELO3C017472.jh1	MELO3C010285.jh1	0.989712	+
MELO3C017472.jh1	MELO3C010412.jh1	0.964393	+
MELO3C017472.jh1	MELO3C010414.jh1	0.974817	+
MELO3C017472.jh1	MELO3C010426.jh1	0.966204	+
MELO3C017472.jh1	MELO3C010435.jh1	0.97006	+
MELO3C017472.jh1	MELO3C010591.jh1	0.974817	+
MELO3C017472.jh1	MELO3C010677.jh1	0.966955	+
MELO3C017472.jh1	MELO3C010682.jh1	0.994706	+
MELO3C017472.jh1	MELO3C010704.jh1	0.988219	+
MELO3C017472.jh1	MELO3C010790.jh1	0.990426	+
MELO3C017472.jh1	MELO3C010834.jh1	0.972157	+
MELO3C017472.jh1	MELO3C010854.jh1	0.957684	+
MELO3C017472.jh1	MELO3C011061.jh1	0.980738	+
MELO3C017472.jh1	MELO3C011092.jh1	0.974817	+
MELO3C017472.jh1	MELO3C011178.jh1	0.969264	+
MELO3C017472.jh1	MELO3C011180.jh1	0.975916	+
MELO3C017472.jh1	MELO3C011188.jh1	0.971432	+
MELO3C017472.jh1	MELO3C011198.jh1	0.981344	+
MELO3C017472.jh1	MELO3C011229.jh1	0.99774	+
MELO3C017472.jh1	MELO3C011232.jh1	0.978631	+
MELO3C017472.jh1	MELO3C011336.jh1	0.975097	+
MELO3C017472.jh1	MELO3C011361.jh1	0.994891	+
MELO3C017472.jh1	MELO3C011421.jh1	0.994123	+
MELO3C017472.jh1	MELO3C011451.jh1	0.968818	+
MELO3C017472.jh1	MELO3C011460.jh1	0.984238	+
MELO3C017472.jh1	MELO3C011480.jh1	0.955897	+
MELO3C017472.jh1	MELO3C011492.jh1	0.989427	+
MELO3C017472.jh1	MELO3C011517.jh1	0.988095	+
MELO3C017472.jh1	MELO3C011699.jh1	0.974817	+
MELO3C017472.jh1	MELO3C011713.jh1	0.990398	+
MELO3C017472.jh1	MELO3C011891.jh1	0.9677	+
MELO3C017472.jh1	MELO3C011974.jh1	0.967064	+
MELO3C017472.jh1	MELO3C011995.jh1	0.994412	+
MELO3C017472.jh1	MELO3C012072.jh1	0.975238	+
MELO3C017472.jh1	MELO3C012100.jh1	0.985866	+
MELO3C017472.jh1	MELO3C012107.jh1	0.962996	+
MELO3C017472.jh1	MELO3C012141.jh1	0.958173	+
MELO3C017472.jh1	MELO3C012236.jh1	0.963961	+
MELO3C017472.jh1	MELO3C012393.jh1	0.95629	+
MELO3C017472.jh1	MELO3C012464.jh1	0.950102	+
MELO3C017472.jh1	MELO3C012469.jh1	0.970296	+
MELO3C017472.jh1	MELO3C012552.jh1	0.974817	+
MELO3C017472.jh1	MELO3C012574.jh1	0.974817	+
MELO3C017472.jh1	MELO3C012599.jh1	0.974817	+
MELO3C017472.jh1	MELO3C012678.jh1	0.963725	+
MELO3C017472.jh1	MELO3C012803.jh1	0.957915	+
MELO3C017472.jh1	MELO3C012851.jh1	0.973984	+
MELO3C017472.jh1	MELO3C012861.jh1	0.977335	+
MELO3C017472.jh1	MELO3C012900.jh1	0.974817	+
MELO3C017472.jh1	MELO3C012963.jh1	0.998999	+
MELO3C017472.jh1	MELO3C012970.jh1	0.968875	+
MELO3C017472.jh1	MELO3C013014.jh1	0.953414	+
MELO3C017472.jh1	MELO3C013164.jh1	0.974817	+
MELO3C017472.jh1	MELO3C013165.jh1	0.974817	+
MELO3C017472.jh1	MELO3C013323.jh1	0.952034	+
MELO3C017472.jh1	MELO3C013355.jh1	0.974817	+
MELO3C017472.jh1	MELO3C013360.jh1	0.983825	+
MELO3C017472.jh1	MELO3C013389.jh1	0.98793	+
MELO3C017472.jh1	MELO3C013438.jh1	0.99991	+
MELO3C017472.jh1	MELO3C013505.jh1	0.952915	+
MELO3C017472.jh1	MELO3C013547.jh1	0.999772	+
MELO3C017472.jh1	MELO3C013574.jh1	0.974817	+
MELO3C017472.jh1	MELO3C013717.jh1	0.974817	+
MELO3C017472.jh1	MELO3C013934.jh1	0.999781	+
MELO3C017472.jh1	MELO3C014070.jh1	0.984433	+
MELO3C017472.jh1	MELO3C014071.jh1	0.981033	+
MELO3C017472.jh1	MELO3C014110.jh1	0.970882	+
MELO3C017472.jh1	MELO3C014135.jh1	0.974817	+
MELO3C017472.jh1	MELO3C014166.jh1	0.988203	+
MELO3C017472.jh1	MELO3C014182.jh1	0.972561	+
MELO3C017472.jh1	MELO3C014214.jh1	0.974565	+
MELO3C017472.jh1	MELO3C014371.jh1	0.980602	+
MELO3C017472.jh1	MELO3C014445.jh1	0.992945	+
MELO3C017472.jh1	MELO3C014536.jh1	0.976133	+
MELO3C017472.jh1	MELO3C014556.jh1	0.963862	+
MELO3C017472.jh1	MELO3C014582.jh1	0.984556	+
MELO3C017472.jh1	MELO3C014583.jh1	0.979837	+
MELO3C017472.jh1	MELO3C014624.jh1	0.974817	+
MELO3C017472.jh1	MELO3C014735.jh1	0.993783	+
MELO3C017472.jh1	MELO3C014737.jh1	0.993579	+
MELO3C017472.jh1	MELO3C014811.jh1	0.974817	+
MELO3C017472.jh1	MELO3C014828.jh1	0.991533	+
MELO3C017472.jh1	MELO3C014835.jh1	0.997786	+
MELO3C017472.jh1	MELO3C014836.jh1	0.999694	+
MELO3C017472.jh1	MELO3C014868.jh1	0.974817	+
MELO3C017472.jh1	MELO3C015015.jh1	0.975437	+
MELO3C017472.jh1	MELO3C015179.jh1	0.982601	+
MELO3C017472.jh1	MELO3C015189.jh1	0.998712	+
MELO3C017472.jh1	MELO3C015190.jh1	0.999806	+
MELO3C017472.jh1	MELO3C015272.jh1	0.958342	+
MELO3C017472.jh1	MELO3C015289.jh1	0.989906	+
MELO3C017472.jh1	MELO3C015314.jh1	0.962541	+
MELO3C017472.jh1	MELO3C015460.jh1	0.968449	+
MELO3C017472.jh1	MELO3C015495.jh1	0.971429	+
MELO3C017472.jh1	MELO3C015539.jh1	0.989866	+
MELO3C017472.jh1	MELO3C015666.jh1	0.988453	+
MELO3C017472.jh1	MELO3C015765.jh1	0.969126	+
MELO3C017472.jh1	MELO3C015966.jh1	0.981344	+
MELO3C017472.jh1	MELO3C015979.jh1	0.982995	+
MELO3C017472.jh1	MELO3C015992.jh1	0.999166	+
MELO3C017472.jh1	MELO3C015994.jh1	0.986148	+
MELO3C017472.jh1	MELO3C016250.jh1	0.9722	+
MELO3C017472.jh1	MELO3C016309.jh1	0.953332	+
MELO3C017472.jh1	MELO3C016312.jh1	0.96304	+
MELO3C017472.jh1	MELO3C016496.jh1	0.972637	+
MELO3C017472.jh1	MELO3C016559.jh1	0.974817	+
MELO3C017472.jh1	MELO3C016587.jh1	0.97383	+
MELO3C017472.jh1	MELO3C016690.jh1	0.98742	+
MELO3C017472.jh1	MELO3C016941.jh1	0.954874	+
MELO3C017472.jh1	MELO3C017007.jh1	0.954827	+
MELO3C017472.jh1	MELO3C017024.jh1	0.978017	+
MELO3C017472.jh1	MELO3C017050.jh1	0.994337	+
MELO3C017472.jh1	MELO3C017120.jh1	0.993433	+
MELO3C017472.jh1	MELO3C017162.jh1	0.979695	+
MELO3C017472.jh1	MELO3C017227.jh1	0.9672	+
MELO3C017472.jh1	MELO3C017269.jh1	0.990779	+
MELO3C017472.jh1	MELO3C017376.jh1	0.981149	+
MELO3C017472.jh1	MELO3C017557.jh1	0.98798	+
MELO3C017472.jh1	MELO3C017587.jh1	0.983405	+
MELO3C017472.jh1	MELO3C017634.jh1	0.993778	+
MELO3C017472.jh1	MELO3C017638.jh1	0.976231	+
MELO3C017472.jh1	MELO3C017718.jh1	0.998611	+
MELO3C017472.jh1	MELO3C017751.jh1	0.986219	+
MELO3C017472.jh1	MELO3C017756.jh1	0.975925	+
MELO3C017472.jh1	MELO3C017859.jh1	0.978018	+
MELO3C017472.jh1	MELO3C017888.jh1	0.974817	+
MELO3C017472.jh1	MELO3C017910.jh1	0.994511	+
MELO3C017472.jh1	MELO3C017927.jh1	0.990283	+
MELO3C017472.jh1	MELO3C017944.jh1	0.993438	+
MELO3C017472.jh1	MELO3C018181.jh1	0.995875	+
MELO3C017472.jh1	MELO3C018217.jh1	0.974817	+
MELO3C017472.jh1	MELO3C018244.jh1	0.974817	+
MELO3C017472.jh1	MELO3C018314.jh1	0.998828	+
MELO3C017472.jh1	MELO3C018326.jh1	0.991651	+
MELO3C017472.jh1	MELO3C018446.jh1	0.979976	+
MELO3C017472.jh1	MELO3C018524.jh1	0.97363	+
MELO3C017472.jh1	MELO3C018541.jh1	0.996893	+
MELO3C017472.jh1	MELO3C018542.jh1	0.974817	+
MELO3C017472.jh1	MELO3C018546.jh1	0.993073	+
MELO3C017472.jh1	MELO3C018616.jh1	0.976638	+
MELO3C017472.jh1	MELO3C018673.jh1	0.995949	+
MELO3C017472.jh1	MELO3C018739.jh1	0.962614	+
MELO3C017472.jh1	MELO3C018746.jh1	0.996517	+
MELO3C017472.jh1	MELO3C018806.jh1	0.997087	+
MELO3C017472.jh1	MELO3C018820.jh1	0.973286	+
MELO3C017472.jh1	MELO3C019000.jh1	0.974817	+
MELO3C017472.jh1	MELO3C019075.jh1	0.997212	+
MELO3C017472.jh1	MELO3C019081.jh1	0.974817	+
MELO3C017472.jh1	MELO3C019132.jh1	0.978609	+
MELO3C017472.jh1	MELO3C019210.jh1	0.974552	+
MELO3C017472.jh1	MELO3C019228.jh1	0.974817	+
MELO3C017472.jh1	MELO3C019318.jh1	0.983326	+
MELO3C017472.jh1	MELO3C019322.jh1	0.974817	+
MELO3C017472.jh1	MELO3C019538.jh1	0.974817	+
MELO3C017472.jh1	MELO3C019539.jh1	0.974817	+
MELO3C017472.jh1	MELO3C019610.jh1	0.993333	+
MELO3C017472.jh1	MELO3C019718.jh1	0.982595	+
MELO3C017472.jh1	MELO3C019750.jh1	0.966358	+
MELO3C017472.jh1	MELO3C019774.jh1	0.999262	+
MELO3C017472.jh1	MELO3C019806.jh1	0.975552	+
MELO3C017472.jh1	MELO3C020099.jh1	0.955263	+
MELO3C017472.jh1	MELO3C020207.jh1	0.974817	+
MELO3C017472.jh1	MELO3C020246.jh1	0.973411	+
MELO3C017472.jh1	MELO3C020259.jh1	0.956027	+
MELO3C017472.jh1	MELO3C020260.jh1	0.974817	+
MELO3C017472.jh1	MELO3C020277.jh1	0.999056	+
MELO3C017472.jh1	MELO3C020281.jh1	0.974736	+
MELO3C017472.jh1	MELO3C020352.jh1	0.953022	+
MELO3C017472.jh1	MELO3C020357.jh1	0.961728	+
MELO3C017472.jh1	MELO3C020366.jh1	0.974817	+
MELO3C017472.jh1	MELO3C020419.jh1	0.974817	+
MELO3C017472.jh1	MELO3C020481.jh1	0.968751	+
MELO3C017472.jh1	MELO3C020488.jh1	0.991285	+
MELO3C017472.jh1	MELO3C020516.jh1	0.995323	+
MELO3C017472.jh1	MELO3C020524.jh1	0.974817	+
MELO3C017472.jh1	MELO3C020531.jh1	0.981296	+
MELO3C017472.jh1	MELO3C020556.jh1	0.980905	+
MELO3C017472.jh1	MELO3C020564.jh1	0.989441	+
MELO3C017472.jh1	MELO3C020609.jh1	0.972181	+
MELO3C017472.jh1	MELO3C020635.jh1	0.974817	+
MELO3C017472.jh1	MELO3C020800.jh1	0.9806	+
MELO3C017472.jh1	MELO3C020853.jh1	0.994882	+
MELO3C017472.jh1	MELO3C020937.jh1	0.971058	+
MELO3C017472.jh1	MELO3C020950.jh1	0.997507	+
MELO3C017472.jh1	MELO3C020981.jh1	0.998643	+
MELO3C017472.jh1	MELO3C021004.jh1	0.993854	+
MELO3C017472.jh1	MELO3C021009.jh1	0.959781	+
MELO3C017472.jh1	MELO3C021061.jh1	0.989794	+
MELO3C017472.jh1	MELO3C021193.jh1	0.985447	+
MELO3C017472.jh1	MELO3C021194.jh1	0.981741	+
MELO3C017472.jh1	MELO3C021195.jh1	0.991236	+
MELO3C017472.jh1	MELO3C021199.jh1	0.999724	+
MELO3C017472.jh1	MELO3C021286.jh1	0.983553	+
MELO3C017472.jh1	MELO3C021311.jh1	0.995498	+
MELO3C017472.jh1	MELO3C021359.jh1	0.965038	+
MELO3C017472.jh1	MELO3C021481.jh1	0.973874	+
MELO3C017472.jh1	MELO3C021506.jh1	0.974817	+
MELO3C017472.jh1	MELO3C021606.jh1	0.987583	+
MELO3C017472.jh1	MELO3C021633.jh1	0.990367	+
MELO3C017472.jh1	MELO3C021683.jh1	0.971134	+
MELO3C017472.jh1	MELO3C021717.jh1	0.959526	+
MELO3C017472.jh1	MELO3C021798.jh1	0.985412	+
MELO3C017472.jh1	MELO3C021844.jh1	0.981841	+
MELO3C017472.jh1	MELO3C021902.jh1	0.974817	+
MELO3C017472.jh1	MELO3C021927.jh1	0.95836	+
MELO3C017472.jh1	MELO3C021964.jh1	0.994196	+
MELO3C017472.jh1	MELO3C022078.jh1	0.991	+
MELO3C017472.jh1	MELO3C022079.jh1	0.977064	+
MELO3C017472.jh1	MELO3C022081.jh1	0.980647	+
MELO3C017472.jh1	MELO3C022106.jh1	0.982013	+
MELO3C017472.jh1	MELO3C022110.jh1	0.978308	+
MELO3C017472.jh1	MELO3C022127.jh1	0.988751	+
MELO3C017472.jh1	MELO3C022235.jh1	0.994651	+
MELO3C017472.jh1	MELO3C022291.jh1	0.970677	+
MELO3C017472.jh1	MELO3C022293.jh1	0.974032	+
MELO3C017472.jh1	MELO3C022294.jh1	0.977411	+
MELO3C017472.jh1	MELO3C022299.jh1	0.957493	+
MELO3C017472.jh1	MELO3C022364.jh1	0.990279	+
MELO3C017472.jh1	MELO3C022424.jh1	0.974161	+
MELO3C017472.jh1	MELO3C022476.jh1	0.999952	+
MELO3C017472.jh1	MELO3C022513.jh1	0.972301	+
MELO3C017472.jh1	MELO3C022533.jh1	0.956783	+
MELO3C017472.jh1	MELO3C022545.jh1	0.974817	+
MELO3C017472.jh1	MELO3C022583.jh1	0.974817	+
MELO3C017472.jh1	MELO3C022627.jh1	0.974817	+
MELO3C017472.jh1	MELO3C022792.jh1	0.983579	+
MELO3C017472.jh1	MELO3C022824.jh1	0.959701	+
MELO3C017472.jh1	MELO3C022853.jh1	0.994293	+
MELO3C017472.jh1	MELO3C022882.jh1	0.988012	+
MELO3C017472.jh1	MELO3C023065.jh1	0.978529	+
MELO3C017472.jh1	MELO3C023149.jh1	0.974817	+
MELO3C017472.jh1	MELO3C023225.jh1	0.996571	+
MELO3C017472.jh1	MELO3C023240.jh1	0.990602	+
MELO3C017472.jh1	MELO3C023241.jh1	0.975461	+
MELO3C017472.jh1	MELO3C023316.jh1	0.982394	+
MELO3C017472.jh1	MELO3C023363.jh1	0.968415	+
MELO3C017472.jh1	MELO3C023400.jh1	0.986129	+
MELO3C017472.jh1	MELO3C023414.jh1	0.985804	+
[truncated: 3,456 more rows]

## Sheet: Supplementary table 6
Supplementary table 6. The number of exons in MYB genes across different Cucurbitaceae species.
	Momordica charantia	Lagenaria siceraria	Benincasa hispida	Citrullus lanatus	Cucumis melo	Cucumis sativus	Cucurbita maxima	Siraitia grosvenorii	Luffa cylindrica	Sechium edule	Trichosanthes anguina
1	9	9	18	12	13	12	19	10	12	23	15
2	12	20	30	23	36	35	49	27	27	39	36
3	30	28	64	57	73	74	92	53	71	94	78
4	9	17	10	20	14	12	19	18	8	18	14
5	5	6	14	14	13	11	19	17	8	17	9
6	8	9	7	15	13	17	17	7	14	23	13
7	7	5	8	4	12	7	16	8	9	5	10
8	1	2	3	7	6	2	10	7	0	6	2
9	0	1	0	3	4	2	2	1	4	2	2
10	1	1	2	3	0	0	3	1	1	10	5
≥10	6	3	7	6	6	7	9	6	5	63	45

## Sheet: Supplementary table 7
Supplementary table 7. Expression levels (TPM) of MYB genes in different tissues in the S2 branch of cucumber.
Gene ID	RD	JRT	ART	CT	FstLB	SLB	FthLB	ALF	HP	TN	JSM	ASM	SAM
CsaV3_1G040050	0.0304	0.9147	7.8271	0	0.0356	0.2222	0.2913	0.6605	0.238	0.1898	0.1994	0.3724	1.5774
CsaV3_3G036040	27.2608	93.6672	36.3693	2.3328	0.3446	0.0765	0.3464	0.3678	25.314	12.68	9.5872	11.3179	1.0798
CsaV3_1G013560	0	0	0.0162	0	0	0.0326	0	0.0218	0.0455	0	1.335	0.3337	1.2926
CsaV3_6G014240	11.2826	0.5929	2.1385	0	0.0166	0.041	0	0.0471	0.1253	0.016	0	0	1.8886
CsaV3_2G025830	4.352	21.8416	13.3597	0.0463	0.0714	0.1589	0.3625	0.7354	0.7574	0.357	0.5604	0.4053	11.6461
CsaV3_4G035370	27.1561	47.4506	23.1738	0.7151	0	0.0651	0.0269	0.1007	1.7652	0.0451	0.775	0.1541	0.8079
CsaV3_1G031310	5.092	50.4991	0.9167	0	0	0	0	0	3.4733	0	0	0.0644	0.1752
CsaV3_6G044410	3.0118	6.9079	15.2599	0.0613	0.0146	0	0	0.028	1.1556	0.6133	1.6443	0.7509	1.2524
CsaV3_2G008030	13.0044	11.8759	3.6201	0.0598	0	0.0464	0.1924	1.2137	1.1519	0.0714	0.1631	0.1328	1.8939
CsaV3_2G025790	3.4191	1.2935	1.2017	0.6956	0.0646	0.5977	2.442	1.5891	6.7637	0.1432	23.6371	2.7413	38.7892
CsaV3_UNG046320	0.0304	0.9147	7.8271	0	0.0356	0.2222	0.2913	0.6605	0.238	0.1898	0.1994	0.3724	1.5774
Note: The above expression levels (TPM) were obtained from Cucumber-DB (http://www.cucumberdb.com/#/home). RD ( Radicle ); JRT ( Juvenile root ); ART ( Adult root ); CT (Cotyiedon); Fstlb ( first leaf blade ); SLB ( Second leaf blade ); FthLB ( Third leaf blade ); ALF ( Adult leaf ); HP ( Hypocotyi ); TN ( Tendril ); JSM ( Juvenile stem ); ASM ( Adult stem); SAM(Shoot apical meristem).

## Sheet: Supplementary table 8
Supplementary table 8. Fluorescence quantitative PCR primers (5 '-3').
CsRAX5-F	CCTCAAGAAGACGCCACACT
CsRAX5-R	GCAATTACCGCCCACCTACT
CsUBI-F	CACCAAGCCCAAGAAGATC
CsUBI-R	TAAACCTAATCACCACCAGC
